# Supplementary material for: vtRNA2-1/nc886 Produces a Small RNA That Contributes to Its Tumor Suppression Action through the microRNA Pathway in Prostate Cancer
Source: Noncoding RNA. 2020 Feb 20;6(1):7. doi: 10.3390/ncrna6010007 (PMC7151618; doi:10.3390/ncrna6010007)
Supplement: Supplementary file 1 [file ncrna-06-00007-s001.zip]

Archive with 4 entries (3 files):
- suppl/
- suppl/Supplementary_Figures_S1-S4.docx
- suppl/Supplementary_Figures_S1-S6_high_quality_image.pdf
- suppl/Supplementary_Table_S1_snc886-3p_ncRNA.xlsx
