# Supplementary material for: vtRNA2-1/nc886 Produces a Small RNA That Contributes to Its Tumor Suppression Action through the microRNA Pathway in Prostate Cancer
Source: Noncoding RNA. 2020 Feb 20;6(1):7. doi: 10.3390/ncrna6010007 (PMC7151618; doi:10.3390/ncrna6010007)
Supplement: Supplementary file 1 [file ncrna-06-00007-s001.zip › suppl/Supplementary_Table_S1_snc886-3p_ncRNA.xlsx]

## Sheet: BLAST_results
		BLAST results	Top 10 of transcripts order by query cover and e-value
		snc886-3p	Query: CGCGGGUGCUUACUGACCCUU
	N	Transcripts	Description	Max Score	Total Score	Query Cover	E value	Per. Ident	Accession
	1	Select seq NR_030583.3	Homo sapiens vault RNA 2-1 (VTRNA2-1), vault RNA	42.1	42.1	1	0.003	100.00%	NR_030583.3
	2	Select seq XM_024449778.1	PREDICTED: Homo sapiens regulator of G protein signaling 6 (RGS6), transcript variant X37, mRNA	30.2	30.2	0.71	12	100.00%	XM_024449778.1
	3	Select seq XM_024449777.1	PREDICTED: Homo sapiens regulator of G protein signaling 6 (RGS6), transcript variant X36, mRNA	30.2	30.2	0.71	12	100.00%	XM_024449777.1
	4	Select seq XM_024449776.1	PREDICTED: Homo sapiens regulator of G protein signaling 6 (RGS6), transcript variant X35, mRNA	30.2	30.2	0.71	12	100.00%	XM_024449776.1
	5	Select seq XR_001750613.2	PREDICTED: Homo sapiens regulator of G protein signaling 6 (RGS6), transcript variant X32, misc_RNA	30.2	30.2	0.71	12	100.00%	XR_001750613.2
	6	Select seq XM_024449775.1	PREDICTED: Homo sapiens regulator of G protein signaling 6 (RGS6), transcript variant X29, mRNA	30.2	30.2	0.71	12	100.00%	XM_024449775.1
	7	Select seq XR_002957573.1	PREDICTED: Homo sapiens regulator of G protein signaling 6 (RGS6), transcript variant X25, misc_RNA	30.2	30.2	0.71	12	100.00%	XR_002957573.1
	8	Select seq XM_024449773.1	PREDICTED: Homo sapiens regulator of G protein signaling 6 (RGS6), transcript variant X24, mRNA	30.2	30.2	0.71	12	100.00%	XM_024449773.1
	9	Select seq XM_024449772.1	PREDICTED: Homo sapiens regulator of G protein signaling 6 (RGS6), transcript variant X23, mRNA	30.2	30.2	0.71	12	100.00%	XM_024449772.1
	10	Select seq XM_024449771.1	PREDICTED: Homo sapiens regulator of G protein signaling 6 (RGS6), transcript variant X22, mRNA	30.2	30.2	0.71	12	100.00%	XM_024449771.1
		snc886-5p	Query: CGGGUCGGAGUUAGCUCAAGCGG
	N	Transcripts	Description	Max Score	Total Score	Query Cover	E value	Per. Ident	Accession
	1	Select seq NR_030583.3	Homo sapiens vault RNA 2-1 (VTRNA2-1), vault RNA	46.1	46.1	1	0.0003	100.00%	NR_030583.3
	2	Select seq XM_024453828.1	PREDICTED: Homo sapiens oxidoreductase NAD binding domain containing 1 (OXNAD1), transcript variant X18, mRNA	26.3	26.3	0.56	285	100.00%	XM_024453828.1
	3	Select seq XM_011534230.3	PREDICTED: Homo sapiens oxidoreductase NAD binding domain containing 1 (OXNAD1), transcript variant X1, mRNA	26.3	26.3	0.56	285	100.00%	XM_011534230.3
	4	Select seq XR_001738801.2	PREDICTED: Homo sapiens autophagy related 16 like 1 (ATG16L1), transcript variant X6, misc_RNA	26.3	26.3	0.56	285	100.00%	XR_001738801.2
	5	Select seq XR_241242.3	PREDICTED: Homo sapiens autophagy related 16 like 1 (ATG16L1), transcript variant X5, misc_RNA	26.3	26.3	0.56	285	100.00%	XR_241242.3
	6	Select seq XM_006712608.3	PREDICTED: Homo sapiens autophagy related 16 like 1 (ATG16L1), transcript variant X2, mRNA	26.3	26.3	0.56	285	100.00%	XM_006712608.3
	7	Select seq XM_005246082.3	PREDICTED: Homo sapiens autophagy related 16 like 1 (ATG16L1), transcript variant X1, mRNA	26.3	26.3	0.56	285	100.00%	XM_005246082.3
	8	Select seq NM_001352980.1	Homo sapiens oxidoreductase NAD binding domain containing 1 (OXNAD1), transcript variant 6, mRNA	26.3	26.3	0.56	285	100.00%	NM_001352980.1
	9	Select seq NM_001330670.2	Homo sapiens oxidoreductase NAD binding domain containing 1 (OXNAD1), transcript variant 1, mRNA	26.3	26.3	0.56	285	100.00%	NM_001330670.2
	10	Select seq NM_138381.4	Homo sapiens oxidoreductase NAD binding domain containing 1 (OXNAD1), transcript variant 3, mRNA	26.3	26.3	0.56	285	100.00%	NM_138381.4

## Sheet: snc886-3p_microarray
				normalized log2 expression value
	Probe	Gene ID	Gene description	snc886-3p	control	log2 FC (snc886-3p vs Ctrl)
	10498_at	CARM1	coactivator-associated arginine methyltransferase 1	7.08	9.3	-2.22
	414919_at	C8orf82	chromosome 8 open reading frame 82	5.73	7.9	-2.17
	25907_at	TMEM158	transmembrane protein 158 (gene/pseudogene)	7.24	9.23	-1.99
	6892_at	TAPBP	TAP binding protein (tapasin)	6.45	8.34	-1.89
	84327_at	ZBED3	zinc finger, BED-type containing 3	5.62	7.45	-1.83
	7262_at	PHLDA2	pleckstrin homology-like domain, family A, member 2	8.53	10.34	-1.81
	140606_at	SELM	selenoprotein M	6.26	8.07	-1.81
	6734_at	SRPR	signal recognition particle receptor (docking protein)	7.44	9.21	-1.77
	80758_at	PRR7	proline rich 7 (synaptic)	5.57	7.27	-1.7
	83596_at	BCL2L12	BCL2-like 12 (proline rich)	6.57	8.26	-1.69
	9862_at	MED24	mediator complex subunit 24	5.91	7.59	-1.68
	90378_at	SAMD1	sterile alpha motif domain containing 1	6.33	8.01	-1.68
	8140_at	SLC7A5	solute carrier family 7 (amino acid transporter light chain, L system), member 5	10	11.66	-1.66
	83742_at	MARVELD1	MARVEL domain containing 1	7.61	9.26	-1.65
	572_at	BAD	BCL2-associated agonist of cell death	6.14	7.78	-1.64
	150684_at	COMMD1	copper metabolism (Murr1) domain containing 1	6.36	7.98	-1.62
	148641_at	SLC35F3	solute carrier family 35, member F3	6.11	7.67	-1.56
	4782_at	NFIC	nuclear factor I/C (CCAAT-binding transcription factor)	7.53	9.03	-1.5
	79065_at	ATG9A	autophagy related 9A	6.21	7.7	-1.49
	6497_at	SKI	SKI proto-oncogene	6.23	7.71	-1.48
	9889_at	ZBED4	zinc finger, BED-type containing 4	5.86	7.33	-1.47
	5496_at	PPM1G	protein phosphatase, Mg2+/Mn2+ dependent, 1G	8.43	9.86	-1.43
	55379_at	LRRC59	leucine rich repeat containing 59	10.24	11.63	-1.39
	2768_at	GNA12	guanine nucleotide binding protein (G protein) alpha 12	7.49	8.87	-1.38
	152002_at	XXYLT1	xyloside xylosyltransferase 1	6.28	7.66	-1.38
	25798_at	BRI3	brain protein I3	9.99	11.36	-1.37
	56130_at	PCDHB6	protocadherin beta 6	4.92	6.28	-1.36
	652968_at	GATSL3	GATS protein-like 3	5.28	6.63	-1.35
	2872_at	MKNK2	MAP kinase interacting serine/threonine kinase 2	9.26	10.61	-1.35
	79720_at	VPS37B	vacuolar protein sorting 37 homolog B (S, cerevisiae)	6.99	8.34	-1.35
	155066_at	ATP6V0E2	ATPase, H+ transporting V0 subunit e2	7.11	8.44	-1.33
	6199_at	RPS6KB2	ribosomal protein S6 kinase, 70kDa, polypeptide 2	6.36	7.69	-1.33
	54863_at	TOR4A	torsin family 4, member A	7.1	8.42	-1.32
	2907_at	GRINA	glutamate receptor, ionotropic, N-methyl D-aspartate-associated protein 1 (glutamate binding)	6.76	8.07	-1.31
	3162_at	HMOX1	heme oxygenase 1	9.94	11.24	-1.3
	57088_at	PLSCR4	phospholipid scramblase 4	4.96	6.26	-1.3
	1979_at	EIF4EBP2	eukaryotic translation initiation factor 4E binding protein 2	6.29	7.58	-1.29
	266655_at	LINC00094	long intergenic non-protein coding RNA 94	6.34	7.63	-1.29
	57190_at	SEPN1	selenoprotein N, 1	5.64	6.93	-1.29
	3667_at	IRS1	insulin receptor substrate 1	6.03	7.31	-1.28
	57620_at	STIM2	stromal interaction molecule 2	4.91	6.19	-1.28
	90025_at	UBE3D	ubiquitin protein ligase E3D	5.32	6.6	-1.28
	7754_at	ZNF204P	zinc finger protein 204, pseudogene	3.97	5.25	-1.28
	51557_at	LGSN	lengsin, lens protein with glutamine synthetase domain	5.2	6.46	-1.26
	2297_at	FOXD1	forkhead box D1	9.56	10.81	-1.25
	84240_at	ZCCHC9	zinc finger, CCHC domain containing 9	8.07	9.32	-1.25
	29901_at	SAC3D1	SAC3 domain containing 1	8.79	10.03	-1.24
	10384_at	BTN3A3	butyrophilin, subfamily 3, member A3	4.67	5.9	-1.23
	200232_at	FAM209A	family with sequence similarity 209, member A	3.55	4.78	-1.23
	55329_at	MNS1	meiosis-specific nuclear structural 1	5.02	6.25	-1.23
	5307_at	PITX1	paired-like homeodomain 1	7.6	8.82	-1.22
	91978_at	TPGS1	tubulin polyglutamylase complex subunit 1	6.54	7.76	-1.22
	79001_at	VKORC1	vitamin K epoxide reductase complex, subunit 1	9.08	10.3	-1.22
	55009_at	C19orf24	chromosome 19 open reading frame 24	7.66	8.87	-1.21
	151195_at	CCNYL1	cyclin Y-like 1	7.54	8.75	-1.21
	8525_at	DGKZ	diacylglycerol kinase, zeta	8.19	9.4	-1.21
	390927_at	ZNF793	zinc finger protein 793	4.76	5.97	-1.21
	283869_at	NPW	neuropeptide W	3.55	4.75	-1.2
	26100_at	WIPI2	WD repeat domain, phosphoinositide interacting 2	6.44	7.64	-1.2
	3108_at	HLA-DMA	major histocompatibility complex, class II, DM alpha	5.02	6.2	-1.18
	3654_at	IRAK1	interleukin-1 receptor-associated kinase 1	8.09	9.27	-1.18
	4041_at	LRP5	low density lipoprotein receptor-related protein 5	5.67	6.85	-1.18
	115992_at	RNF166	ring finger protein 166	4.59	5.77	-1.18
	25_at	ABL1	ABL proto-oncogene 1, non-receptor tyrosine kinase	8.64	9.81	-1.17
	147929_at	ZNF565	zinc finger protein 565	4.56	5.73	-1.17
	79154_at	DHRS11	dehydrogenase/reductase (SDR family) member 11	6.16	7.31	-1.15
	3638_at	INSIG1	insulin induced gene 1	6.15	7.3	-1.15
	151827_at	LRRC34	leucine rich repeat containing 34	4.94	6.09	-1.15
	10608_at	MXD4	MAX dimerization protein 4	6.46	7.6	-1.14
	28976_at	ACAD9	acyl-CoA dehydrogenase family, member 9	6.97	8.09	-1.12
	10938_at	EHD1	EH-domain containing 1	8	9.12	-1.12
	79414_at	LRFN3	leucine rich repeat and fibronectin type III domain containing 3	4.53	5.65	-1.12
	6723_at	SRM	spermidine synthase	9.13	10.25	-1.12
	90120_at	C9orf69	chromosome 9 open reading frame 69	7.63	8.74	-1.11
	27153_at	ZNF777	zinc finger protein 777	5.51	6.62	-1.11
	84335_at	AKT1S1	AKT1 substrate 1 (proline-rich)	6.23	7.33	-1.1
	84984_at	CEP19	centrosomal protein 19kDa	5.77	6.87	-1.1
	84455_at	EFCAB7	EF-hand calcium binding domain 7	4.41	5.51	-1.1
	92370_at	PXYLP1	2-phosphoxylose phosphatase 1	6.54	7.63	-1.09
	10318_at	TNIP1	TNFAIP3 interacting protein 1	9.18	10.26	-1.08
	7405_at	UVRAG	UV radiation resistance associated	6.78	7.86	-1.08
	79823_at	CAMKMT	calmodulin-lysine N-methyltransferase	4.54	5.61	-1.07
	10046_at	MAMLD1	mastermind-like domain containing 1	5.83	6.9	-1.07
	127544_at	RNF19B	ring finger protein 19B	7.1	8.17	-1.07
	23211_at	ZC3H4	zinc finger CCCH-type containing 4	8.23	9.3	-1.07
	56122_at	PCDHB14	protocadherin beta 14	3.84	4.9	-1.06
	666_at	BOK	BCL2-related ovarian killer	7.06	8.11	-1.05
	10755_at	GIPC1	GIPC PDZ domain containing family, member 1	8.29	9.34	-1.05
	25829_at	TMEM184B	transmembrane protein 184B	7.34	8.39	-1.05
	125488_at	TTC39C	tetratricopeptide repeat domain 39C	6.2	7.25	-1.05
	84914_at	ZNF587	zinc finger protein 587	5.62	6.67	-1.05
	168455_at	CCDC71L	coiled-coil domain containing 71-like	6.27	7.31	-1.04
	28511_at	NKIRAS2	NFKB inhibitor interacting Ras-like 2	6.74	7.78	-1.04
	23596_at	OPN3	opsin 3	6.78	7.82	-1.04
	53354_at	PANK1	pantothenate kinase 1	5.55	6.59	-1.04
	10569_at	SLU7	SLU7 homolog, splicing factor	6.84	7.88	-1.04
	147741_at	ZNF560	zinc finger protein 560	4.9	5.94	-1.04
	9361_at	LONP1	lon peptidase 1, mitochondrial	9.15	10.18	-1.03
	54784_at	ALKBH4	alkB homolog 4, lysine demthylase	5.99	7.01	-1.02
	134728_at	IRAK1BP1	interleukin-1 receptor-associated kinase 1 binding protein 1	5.47	6.49	-1.02
	57482_at	KIAA1211	KIAA1211	5.6	6.62	-1.02
	10398_at	MYL9	myosin, light chain 9, regulatory	7.51	8.53	-1.02
	80196_at	RNF34	ring finger protein 34, E3 ubiquitin protein ligase	8.48	9.5	-1.02
	2539_at	G6PD	glucose-6-phosphate dehydrogenase	8.24	9.25	-1.01
	79763_at	ISOC2	isochorismatase domain containing 2	7.43	8.44	-1.01
	118460_at	EXOSC6	exosome component 6	6.84	7.84	-1
	4282_at	MIF	macrophage migration inhibitory factor (glycosylation-inhibiting factor)	11.74	12.74	-1
	54899_at	PXK	PX domain containing serine/threonine kinase	5.81	6.81	-1
	83935_at	TMEM133	transmembrane protein 133	4.87	5.87	-1
	3014_at	H2AFX	H2A histone family, member X	7.36	8.36	-1
	864_at	RUNX3	runt-related transcription factor 3	5.95	6.94	-0.99
	7840_at	ALMS1	Alstrom syndrome protein 1	5.86	6.84	-0.98
	51011_at	FAHD2A	fumarylacetoacetate hydrolase domain containing 2A	5.5	6.48	-0.98
	3726_at	JUNB	jun B proto-oncogene	6.8	7.78	-0.98
	25974_at	MMACHC	methylmalonic aciduria (cobalamin deficiency) cblC type, with homocystinuria	6.21	7.19	-0.98
	5089_at	PBX2	pre-B-cell leukemia homeobox 2	5.65	6.63	-0.98
	50512_at	PODXL2	podocalyxin-like 2	5.75	6.73	-0.98
	645682_at	POU5F1P4	POU class 5 homeobox 1 pseudogene 4	4.44	5.42	-0.98
	57799_at	RAB40C	RAB40C, member RAS oncogene family	5.72	6.7	-0.98
	10908_at	PNPLA6	patatin-like phospholipase domain containing 6	6.47	7.44	-0.97
	91151_at	TIGD7	tigger transposable element derived 7	4.31	5.28	-0.97
	84823_at	LMNB2	lamin B2	8.44	9.4	-0.96
	28990_at	ASTE1	asteroid homolog 1 (Drosophila)	6.07	7.03	-0.96
	23125_at	CAMTA2	calmodulin binding transcription activator 2	6.8	7.76	-0.96
	1951_at	CELSR3	cadherin, EGF LAG seven-pass G-type receptor 3	6.48	7.44	-0.96
	9825_at	SPATA2	spermatogenesis associated 2	6.4	7.36	-0.96
	6591_at	SNAI2	snail family zinc finger 2	7.15	8.11	-0.96
	6310_at	ATXN1	ataxin 1	5.88	6.83	-0.95
	84318_at	CCDC77	coiled-coil domain containing 77	5.59	6.54	-0.95
	84969_at	TOX2	TOX high mobility group box family member 2	6.45	7.4	-0.95
	440515_at	ZNF506	zinc finger protein 506	3.55	4.5	-0.95
	79724_at	ZNF768	zinc finger protein 768	5.77	6.72	-0.95
	676_at	BRDT	bromodomain, testis-specific	5.65	6.59	-0.94
	51144_at	HSD17B12	hydroxysteroid (17-beta) dehydrogenase 12	8.35	9.29	-0.94
	55225_at	RAVER2	ribonucleoprotein, PTB-binding 2	5.58	6.52	-0.94
	56731_at	SLC2A4RG	SLC2A4 regulator	6.52	7.46	-0.94
	54989_at	ZNF770	zinc finger protein 770	4.98	5.92	-0.94
	101241892_at	NPTN-IT1	NPTN intronic transcript 1	6.68	7.61	-0.93
	55204_at	GOLPH3L	golgi phosphoprotein 3-like	8.16	9.09	-0.93
	100128822_at	LINC01003	long intergenic non-protein coding RNA 1003	5.78	6.71	-0.93
	4055_at	LTBR	lymphotoxin beta receptor (TNFR superfamily, member 3)	7.98	8.91	-0.93
	5606_at	MAP2K3	mitogen-activated protein kinase kinase 3	7.96	8.88	-0.92
	8720_at	MBTPS1	membrane-bound transcription factor peptidase, site 1	7.14	8.06	-0.92
	10260_at	DENND4A	DENN/MADD domain containing 4A	5.01	5.93	-0.92
	3632_at	INPP5A	inositol polyphosphate-5-phosphatase A	6.23	7.15	-0.92
	153684_at	LOC153684	uncharacterized LOC153684	4.69	5.61	-0.92
	9536_at	PTGES	prostaglandin E synthase	7.68	8.6	-0.92
	399474_at	TMEM200B	transmembrane protein 200B	5.5	6.42	-0.92
	4221_at	MEN1	multiple endocrine neoplasia I	7.72	8.63	-0.91
	80212_at	CCDC92	coiled-coil domain containing 92	6.97	7.88	-0.91
	10634_at	GAS2L1	growth arrest-specific 2 like 1	6.74	7.65	-0.91
	222236_at	NAPEPLD	N-acyl phosphatidylethanolamine phospholipase D	5.13	6.04	-0.91
	5499_at	PPP1CA	protein phosphatase 1, catalytic subunit, alpha isozyme	9.91	10.82	-0.91
	5829_at	PXN	paxillin	7.43	8.34	-0.91
	10737_at	RFPL3S	RFPL3 antisense	4.01	4.92	-0.91
	26015_at	RPAP1	RNA polymerase II associated protein 1	6.88	7.79	-0.91
	64756_at	ATPAF1	ATP synthase mitochondrial F1 complex assembly factor 1	7.49	8.39	-0.9
	8019_at	BRD3	bromodomain containing 3	7.9	8.8	-0.9
	9236_at	CCPG1	cell cycle progression 1	5.55	6.45	-0.9
	5093_at	PCBP1	poly(rC) binding protein 1	10.32	11.22	-0.9
	57153_at	SLC44A2	solute carrier family 44 (choline transporter), member 2	5.14	6.04	-0.9
	741_at	ZNHIT2	zinc finger, HIT-type containing 2	6.47	7.37	-0.9
	83452_at	RAB33B	RAB33B, member RAS oncogene family	4.94	5.84	-0.9
	342908_at	ZNF404	zinc finger protein 404	4.61	5.51	-0.9
	57085_at	AGTRAP	angiotensin II receptor-associated protein	7.58	8.47	-0.89
	23403_at	FBXO46	F-box protein 46	6.77	7.66	-0.89
	6183_at	MRPS12	mitochondrial ribosomal protein S12	6.89	7.78	-0.89
	64430_at	PCNXL4	pecanex-like 4 (Drosophila)	5.27	6.16	-0.89
	7040_at	TGFB1	transforming growth factor, beta 1	5.81	6.7	-0.89
	80790_at	CMIP	c-Maf inducing protein	7.55	8.44	-0.89
	23196_at	FAM120A	family with sequence similarity 120A	6.83	7.72	-0.89
	112770_at	GLMP	glycosylated lysosomal membrane protein	7.21	8.1	-0.89
	9886_at	RHOBTB1	Rho-related BTB domain containing 1	5.16	6.05	-0.89
	6576_at	SLC25A1	solute carrier family 25 (mitochondrial carrier; citrate transporter), member 1	7.65	8.54	-0.89
	1948_at	EFNB2	ephrin-B2	5.81	6.69	-0.88
	79796_at	ALG9	ALG9, alpha-1,2-mannosyltransferase	6.49	7.37	-0.88
	144501_at	KRT80	keratin 80, type II	7.8	8.68	-0.88
	5326_at	PLAGL2	pleiomorphic adenoma gene-like 2	6.48	7.36	-0.88
	130814_at	PQLC3	PQ loop repeat containing 3	6.98	7.86	-0.88
	6483_at	ST3GAL2	ST3 beta-galactoside alpha-2,3-sialyltransferase 2	6.3	7.18	-0.88
	157285_at	SGK223	homolog of rat pragma of Rnd2	8.15	9.03	-0.88
	51307_at	FAM53C	family with sequence similarity 53, member C	8.34	9.21	-0.87
	100130776_at	AGAP2-AS1	AGAP2 antisense RNA 1	6.81	7.68	-0.87
	145788_at	C15orf65	chromosome 15 open reading frame 65	4.09	4.96	-0.87
	157773_at	C8orf48	chromosome 8 open reading frame 48	4.75	5.62	-0.87
	22995_at	CEP152	centrosomal protein 152kDa	6.34	7.21	-0.87
	80184_at	CEP290	centrosomal protein 290kDa	6.08	6.95	-0.87
	3975_at	LHX1	LIM homeobox 1	5.39	6.26	-0.87
	729799_at	SEC14L1P1	SEC14-like 1 pseudogene 1	4.51	5.38	-0.87
	7108_at	TM7SF2	transmembrane 7 superfamily member 2	6.17	7.04	-0.87
	133022_at	TRAM1L1	translocation associated membrane protein 1-like 1	6.15	7.02	-0.87
	166379_at	BBS12	Bardet-Biedl syndrome 12	4.29	5.15	-0.86
	1416_at	CRYBB2P1	crystallin, beta B2 pseudogene 1	5.37	6.23	-0.86
	22845_at	DOLK	dolichol kinase	7.7	8.56	-0.86
	9112_at	MTA1	metastasis associated 1	6.89	7.75	-0.86
	9397_at	NMT2	N-myristoyltransferase 2	7.7	8.56	-0.86
	23207_at	PLEKHM2	pleckstrin homology domain containing, family M (with RUN domain) member 2	6.33	7.19	-0.86
	28996_at	HIPK2	homeodomain interacting protein kinase 2	7.51	8.37	-0.86
	105373132_at	LOC105373132	uncharacterized LOC105373132	4.73	5.59	-0.86
	23514_at	SPIDR	scaffolding protein involved in DNA repair	5.24	6.1	-0.86
	3012_at	HIST1H2AE	histone cluster 1, H2ae	4.88	5.73	-0.85
	93343_at	MVB12A	multivesicular body subunit 12A	6.31	7.16	-0.85
	11252_at	PACSIN2	protein kinase C and casein kinase substrate in neurons 2	7.28	8.13	-0.85
	23513_at	SCRIB	scribbled planar cell polarity protein	7.78	8.63	-0.85
	79586_at	CHPF	chondroitin polymerizing factor	5.73	6.58	-0.85
	101930085_at	LOC101930085	uncharacterized LOC101930085	5.66	6.51	-0.85
	283131_at	NEAT1	nuclear paraspeckle assembly transcript 1 (non-protein coding)	8.08	8.93	-0.85
	54662_at	TBC1D13	TBC1 domain family, member 13	6.73	7.58	-0.85
	155061_at	ZNF746	zinc finger protein 746	7.73	8.58	-0.85
	593_at	BCKDHA	branched chain keto acid dehydrogenase E1, alpha polypeptide	7.64	8.48	-0.84
	8759_at	ADAM1A	ADAM metallopeptidase domain 1A (pseudogene)	5.26	6.1	-0.84
	9743_at	ARHGAP32	Rho GTPase activating protein 32	5.72	6.56	-0.84
	83638_at	C11orf68	chromosome 11 open reading frame 68	8.38	9.22	-0.84
	81620_at	CDT1	chromatin licensing and DNA replication factor 1	6.9	7.74	-0.84
	51134_at	CEP83	centrosomal protein 83kDa	6.5	7.34	-0.84
	1523_at	CUX1	cut-like homeobox 1	7.33	8.17	-0.84
	2304_at	FOXE1	forkhead box E1	6.66	7.5	-0.84
	4774_at	NFIA	nuclear factor I/A	6.18	7.02	-0.84
	8612_at	PPAP2C	phosphatidic acid phosphatase type 2C	8.31	9.15	-0.84
	84231_at	TRAF7	TNF receptor-associated factor 7, E3 ubiquitin protein ligase	6.65	7.49	-0.84
	8502_at	PKP4	plakophilin 4	7.45	8.29	-0.84
	5373_at	PMM2	phosphomannomutase 2	7.31	8.14	-0.83
	55212_at	BBS7	Bardet-Biedl syndrome 7	5.96	6.79	-0.83
	79709_at	COLGALT1	collagen beta(1-O)galactosyltransferase 1	6.54	7.37	-0.83
	102606465_at	LOC102606465	uncharacterized LOC102606465	6.71	7.54	-0.83
	347862_at	PDDC1	Parkinson disease 7 domain containing 1	6.89	7.72	-0.83
	259230_at	SGMS1	sphingomyelin synthase 1	7.12	7.95	-0.83
	114789_at	SLC25A25	solute carrier family 25 (mitochondrial carrier; phosphate carrier), member 25	6.25	7.08	-0.83
	1785_at	DNM2	dynamin 2	6.73	7.56	-0.83
	90416_at	C15orf57	chromosome 15 open reading frame 57	5.3	6.12	-0.82
	23155_at	CLCC1	chloride channel CLIC-like 1	6.27	7.09	-0.82
	2009_at	EML1	echinoderm microtubule associated protein like 1	4.75	5.57	-0.82
	79772_at	MCTP1	multiple C2 domains, transmembrane 1	5.75	6.57	-0.82
	5425_at	POLD2	polymerase (DNA directed), delta 2, accessory subunit	8.56	9.38	-0.82
	53635_at	PTOV1	prostate tumor overexpressed 1	8.07	8.89	-0.82
	9100_at	USP10	ubiquitin specific peptidase 10	8.03	8.85	-0.82
	60685_at	ZFAND3	zinc finger, AN1-type domain 3	7.34	8.16	-0.82
	79866_at	BORA	bora, aurora kinase A activator	6.69	7.51	-0.82
	2817_at	GPC1	glypican 1	7.37	8.19	-0.82
	8841_at	HDAC3	histone deacetylase 3	7.95	8.77	-0.82
	80789_at	INTS5	integrator complex subunit 5	7.37	8.19	-0.82
	7841_at	MOGS	mannosyl-oligosaccharide glucosidase	7.2	8.02	-0.82
	23089_at	PEG10	paternally expressed 10	7.15	7.97	-0.82
	5306_at	PITPNA	phosphatidylinositol transfer protein, alpha	7.86	8.68	-0.82
	79616_at	CCNJL	cyclin J-like	5.77	6.58	-0.81
	100130744_at	LOC100130744	uncharacterized LOC100130744	5.51	6.32	-0.81
	4330_at	MN1	meningioma (disrupted in balanced translocation) 1	4.83	5.64	-0.81
	55825_at	PECR	peroxisomal trans-2-enoyl-CoA reductase	5.31	6.12	-0.81
	283871_at	PGP	phosphoglycolate phosphatase	7.95	8.76	-0.81
	23646_at	PLD3	phospholipase D family, member 3	7.6	8.41	-0.81
	403313_at	PPAPDC2	phosphatidic acid phosphatase type 2 domain containing 2	6.17	6.98	-0.81
	348093_at	RBPMS2	RNA binding protein with multiple splicing 2	7.07	7.88	-0.81
	257218_at	SHPRH	SNF2 histone linker PHD RING helicase, E3 ubiquitin protein ligase	6.32	7.13	-0.81
	148022_at	TICAM1	toll-like receptor adaptor molecule 1	6.11	6.92	-0.81
	7706_at	TRIM25	tripartite motif containing 25	7.97	8.78	-0.81
	55230_at	USP40	ubiquitin specific peptidase 40	7.72	8.53	-0.81
	7052_at	TGM2	transglutaminase 2	8.88	9.69	-0.81
	84662_at	GLIS2	GLIS family zinc finger 2	6.6	7.4	-0.8
	10184_at	LHFPL2	lipoma HMGIC fusion partner-like 2	7.84	8.64	-0.8
	22822_at	PHLDA1	pleckstrin homology-like domain, family A, member 1	9.16	9.96	-0.8
	56672_at	AKIP1	A kinase (PRKA) interacting protein 1	7.28	8.08	-0.8
	84518_at	CNFN	cornifelin	5.29	6.09	-0.8
	55196_at	KIAA1551	KIAA1551	6.24	7.04	-0.8
	57162_at	PELI1	pellino E3 ubiquitin protein ligase 1	5.29	6.09	-0.8
	7157_at	TP53	tumor protein p53	6.74	7.54	-0.8
	57728_at	WDR19	WD repeat domain 19	6.15	6.95	-0.8
	57476_at	GRAMD1B	GRAM domain containing 1B	9.36	10.15	-0.79
	79575_at	ABHD8	abhydrolase domain containing 8	5.81	6.6	-0.79
	2571_at	GAD1	glutamate decarboxylase 1 (brain, 67kDa)	5.9	6.69	-0.79
	57531_at	HACE1	HECT domain and ankyrin repeat containing E3 ubiquitin protein ligase 1	5.92	6.71	-0.79
	3487_at	IGFBP4	insulin-like growth factor binding protein 4	7.7	8.49	-0.79
	55957_at	LIN37	lin-37 DREAM MuvB core complex component	7.03	7.82	-0.79
	84179_at	MFSD7	major facilitator superfamily domain containing 7	4.96	5.75	-0.79
	56666_at	PANX2	pannexin 2	5.29	6.08	-0.79
	51588_at	PIAS4	protein inhibitor of activated STAT, 4	6.84	7.63	-0.79
	80148_at	PQLC1	PQ loop repeat containing 1	6.76	7.55	-0.79
	91404_at	SESTD1	SEC14 and spectrin domains 1	5.04	5.83	-0.79
	654434_at	SNHG20	small nucleolar RNA host gene 20	5.43	6.22	-0.79
	6721_at	SREBF2	sterol regulatory element binding transcription factor 2	6.35	7.14	-0.79
	440193_at	CCDC88C	coiled-coil domain containing 88C	6	6.78	-0.78
	3202_at	HOXA5	homeobox A5	6.56	7.34	-0.78
	3954_at	LETM1	leucine zipper-EF-hand containing transmembrane protein 1	7.05	7.83	-0.78
	646903_at	LOC646903	uncharacterized LOC646903	4.58	5.36	-0.78
	89887_at	ZNF628	zinc finger protein 628	4.31	5.09	-0.78
	9909_at	DENND4B	DENN/MADD domain containing 4B	8.4	9.18	-0.78
	125950_at	RAVER1	ribonucleoprotein, PTB-binding 1	6.94	7.72	-0.78
	22859_at	ADGRL1	adhesion G protein-coupled receptor L1	6.42	7.19	-0.77
	9912_at	ARHGAP44	Rho GTPase activating protein 44	5.48	6.25	-0.77
	57205_at	ATP10D	ATPase, class V, type 10D	7.61	8.38	-0.77
	847_at	CAT	catalase	7.91	8.68	-0.77
	83475_at	DOHH	deoxyhypusine hydroxylase/monooxygenase	5.25	6.02	-0.77
	286077_at	FAM83H	family with sequence similarity 83, member H	7.12	7.89	-0.77
	2122_at	MECOM	MDS1 and EVI1 complex locus	4.96	5.73	-0.77
	5469_at	MED1	mediator complex subunit 1	8.68	9.45	-0.77
	10025_at	MED16	mediator complex subunit 16	6.55	7.32	-0.77
	22879_at	MON1B	MON1 secretory trafficking family member B	6.73	7.5	-0.77
	4621_at	MYH3	myosin, heavy chain 3, skeletal muscle, embryonic	4.16	4.93	-0.77
	4884_at	NPTX1	neuronal pentraxin I	7.97	8.74	-0.77
	10494_at	STK25	serine/threonine kinase 25	6.97	7.74	-0.77
	1795_at	DOCK3	dedicator of cytokinesis 3	5.22	5.98	-0.76
	26167_at	PCDHB5	protocadherin beta 5	4.77	5.53	-0.76
	7767_at	ZNF224	zinc finger protein 224	5.1	5.86	-0.76
	109_at	ADCY3	adenylate cyclase 3	6.49	7.25	-0.76
	546_at	ATRX	alpha thalassemia/mental retardation syndrome X-linked	6.73	7.49	-0.76
	8694_at	DGAT1	diacylglycerol O-acyltransferase 1	5.57	6.33	-0.76
	9920_at	KBTBD11	kelch repeat and BTB (POZ) domain containing 11	5.62	6.38	-0.76
	27031_at	NPHP3	nephronophthisis 3 (adolescent)	4.75	5.51	-0.76
	55076_at	TMEM45A	transmembrane protein 45A	4.67	5.43	-0.76
	80351_at	TNKS2	tankyrase, TRF1-interacting ankyrin-related ADP-ribose polymerase 2	6.99	7.75	-0.76
	1605_at	DAG1	dystroglycan 1 (dystrophin-associated glycoprotein 1)	7.36	8.12	-0.76
	122416_at	ANKRD9	ankyrin repeat domain 9	7.84	8.59	-0.75
	9980_at	DOPEY2	dopey family member 2	5.34	6.09	-0.75
	2585_at	GALK2	galactokinase 2	6.43	7.18	-0.75
	100506119_at	LINC01503	long intergenic non-protein coding RNA 1503	4.48	5.23	-0.75
	78999_at	LRFN4	leucine rich repeat and fibronectin type III domain containing 4	6.73	7.48	-0.75
	154141_at	MBOAT1	membrane bound O-acyltransferase domain containing 1	6.88	7.63	-0.75
	55897_at	MESP1	mesoderm posterior bHLH transcription factor 1	6.43	7.18	-0.75
	399664_at	MEX3D	mex-3 RNA binding family member D	6.19	6.94	-0.75
	22877_at	MLXIP	MLX interacting protein	6.28	7.03	-0.75
	85409_at	NKD2	naked cuticle homolog 2 (Drosophila)	6.38	7.13	-0.75
	57475_at	PLEKHH1	pleckstrin homology domain containing, family H (with MyTH4 domain) member 1	5.55	6.3	-0.75
	55544_at	RBM38	RNA binding motif protein 38	6.14	6.89	-0.75
	100506054_at	RNASEH1-AS1	RNASEH1 antisense RNA 1	7.6	8.35	-0.75
	990_at	CDC6	cell division cycle 6	7.86	8.61	-0.75
	84517_at	ACTRT3	actin-related protein T3	5.52	6.26	-0.74
	100289092_at	ATP2A1-AS1	ATP2A1 antisense RNA 1	5.25	5.99	-0.74
	51250_at	C6orf203	chromosome 6 open reading frame 203	5.85	6.59	-0.74
	100133941_at	CD24	CD24 molecule	9.9	10.64	-0.74
	23258_at	DENND5A	DENN/MADD domain containing 5A	8.95	9.69	-0.74
	54919_at	DNAAF5	dynein, axonemal, assembly factor 5	8.61	9.35	-0.74
	8332_at	HIST1H2AL	histone cluster 1, H2al	3.2	3.94	-0.74
	57670_at	KIAA1549	KIAA1549	4.96	5.7	-0.74
	27252_at	KLHL20	kelch-like family member 20	6.22	6.96	-0.74
	55251_at	PCMTD2	protein-L-isoaspartate (D-aspartate) O-methyltransferase domain containing 2	8	8.74	-0.74
	7004_at	TEAD4	TEA domain family member 4	7.13	7.87	-0.74
	7086_at	TKT	transketolase	9.44	10.18	-0.74
	91304_at	TMEM259	transmembrane protein 259	6.96	7.7	-0.74
	79089_at	TMUB2	transmembrane and ubiquitin-like domain containing 2	6.5	7.24	-0.74
	7188_at	TRAF5	TNF receptor-associated factor 5	6.72	7.46	-0.74
	26137_at	ZBTB20	zinc finger and BTB domain containing 20	4.63	5.37	-0.74
	2021_at	ENDOG	endonuclease G	7.28	8.02	-0.74
	79944_at	L2HGDH	L-2-hydroxyglutarate dehydrogenase	7.15	7.89	-0.74
	140739_at	UBE2F	ubiquitin-conjugating enzyme E2F (putative)	6.69	7.43	-0.74
	253264_at	ZNF503-AS1	ZNF503 antisense RNA 1	5.61	6.35	-0.74
	16_at	AARS	alanyl-tRNA synthetase	10.6	11.33	-0.73
	83990_at	BRIP1	BRCA1 interacting protein C-terminal helicase 1	5.85	6.58	-0.73
	79007_at	DBNDD1	dysbindin (dystrobrevin binding protein 1) domain containing 1	6.33	7.06	-0.73
	162427_at	FAM134C	family with sequence similarity 134, member C	7.54	8.27	-0.73
	493812_at	HCG11	HLA complex group 11 (non-protein coding)	5.96	6.69	-0.73
	3720_at	JARID2	jumonji, AT rich interactive domain 2	6.36	7.09	-0.73
	84876_at	ORAI1	ORAI calcium release-activated calcium modulator 1	7.85	8.58	-0.73
	23022_at	PALLD	palladin, cytoskeletal associated protein	8.33	9.06	-0.73
	5351_at	PLOD1	procollagen-lysine, 2-oxoglutarate 5-dioxygenase 1	7.29	8.02	-0.73
	7916_at	PRRC2A	proline-rich coiled-coil 2A	7.77	8.5	-0.73
	83667_at	SESN2	sestrin 2	7.81	8.54	-0.73
	9712_at	USP6NL	USP6 N-terminal like	5.67	6.4	-0.73
	7474_at	WNT5A	wingless-type MMTV integration site family, member 5A	4.29	5.02	-0.73
	220930_at	ZEB1-AS1	ZEB1 antisense RNA 1	4.4	5.13	-0.73
	65243_at	ZFP69B	ZFP69 zinc finger protein B	6.01	6.74	-0.73
	10970_at	CKAP4	cytoskeleton-associated protein 4	8.87	9.59	-0.72
	196513_at	DCP1B	decapping mRNA 1B	5.85	6.57	-0.72
	9245_at	GCNT3	glucosaminyl (N-acetyl) transferase 3, mucin type	7.76	8.48	-0.72
	55425_at	GPALPP1	GPALPP motifs containing 1	6.27	6.99	-0.72
	100289098_at	GS1-124K5,4	uncharacterized LOC100289098	6.14	6.86	-0.72
	81631_at	MAP1LC3B	microtubule-associated protein 1 light chain 3 beta	9.35	10.07	-0.72
	7126_at	TNFAIP1	tumor necrosis factor, alpha-induced protein 1 (endothelial)	7.75	8.47	-0.72
	11169_at	WDHD1	WD repeat and HMG-box DNA binding protein 1	6.47	7.19	-0.72
	8535_at	CBX4	chromobox homolog 4	6.9	7.62	-0.72
	9261_at	MAPKAPK2	mitogen-activated protein kinase-activated protein kinase 2	6.21	6.93	-0.72
	27349_at	MCAT	malonyl CoA:ACP acyltransferase (mitochondrial)	6.99	7.71	-0.72
	4357_at	MPST	mercaptopyruvate sulfurtransferase	7.08	7.8	-0.72
	27085_at	MTBP	MDM2 binding protein	5.25	5.97	-0.72
	5028_at	P2RY1	purinergic receptor P2Y, G-protein coupled, 1	3.91	4.63	-0.72
	493911_at	PHOSPHO2	phosphatase, orphan 2	4.28	5	-0.72
	55037_at	PTCD3	pentatricopeptide repeat domain 3	6.99	7.71	-0.72
	114804_at	RNF157	ring finger protein 157	6.04	6.76	-0.72
	6857_at	SYT1	synaptotagmin I	4.66	5.38	-0.72
	23554_at	TSPAN12	tetraspanin 12	5.57	6.29	-0.72
	4728_at	NDUFS8	NADH dehydrogenase (ubiquinone) Fe-S protein 8, 23kDa (NADH-coenzyme Q reductase)	9.7	10.41	-0.71
	6478_at	SIAH2	siah E3 ubiquitin protein ligase 2	8.1	8.81	-0.71
	10645_at	CAMKK2	calcium/calmodulin-dependent protein kinase kinase 2, beta	6.42	7.13	-0.71
	57396_at	CLK4	CDC-like kinase 4	5.6	6.31	-0.71
	79633_at	FAT4	FAT atypical cadherin 4	5.11	5.82	-0.71
	64762_at	GAREM	GRB2 associated, regulator of MAPK1	5.98	6.69	-0.71
	64785_at	GINS3	GINS complex subunit 3 (Psf3 homolog)	6.81	7.52	-0.71
	169792_at	GLIS3	GLIS family zinc finger 3	5.32	6.03	-0.71
	8809_at	IL18R1	interleukin 18 receptor 1	5.32	6.03	-0.71
	27152_at	INTU	inturned planar cell polarity protein	4.87	5.58	-0.71
	3802_at	KIR2DL1	killer cell immunoglobulin-like receptor, two domains, long cytoplasmic tail, 1	4.51	5.22	-0.71
	205251_at	LINC00116	long intergenic non-protein coding RNA 116	7.2	7.91	-0.71
	80298_at	MTERF2	mitochondrial transcription termination factor 2	5.91	6.62	-0.71
	23396_at	PIP5K1C	phosphatidylinositol-4-phosphate 5-kinase, type I, gamma	6.58	7.29	-0.71
	5783_at	PTPN13	protein tyrosine phosphatase, non-receptor type 13 (APO-1/CD95 (Fas)-associated phosphatase)	5.67	6.38	-0.71
	113178_at	SCAMP4	secretory carrier membrane protein 4	5.67	6.38	-0.71
	126074_at	SWSAP1	SWIM-type zinc finger 7 associated protein 1	5.33	6.04	-0.71
	93643_at	TJAP1	tight junction associated protein 1 (peripheral)	7.8	8.51	-0.71
	124245_at	ZC3H18	zinc finger CCCH-type containing 18	5.92	6.63	-0.71
	10168_at	ZNF197	zinc finger protein 197	4.09	4.8	-0.71
	147657_at	ZNF480	zinc finger protein 480	4.3	5.01	-0.71
	390963_at	ZNF818P	zinc finger protein 818, pseudogene	4.44	5.15	-0.71
	975_at	CD81	CD81 molecule	10.49	11.2	-0.71
	5439_at	POLR2J	polymerase (RNA) II (DNA directed) polypeptide J, 13,3kDa	8.21	8.92	-0.71
	57659_at	ZBTB4	zinc finger and BTB domain containing 4	8.16	8.87	-0.71
	84985_at	FAM83A	family with sequence similarity 83, member A	8.11	8.81	-0.7
	79184_at	BRCC3	BRCA1/BRCA2-containing complex, subunit 3	6.24	6.94	-0.7
	220979_at	C10orf25	chromosome 10 open reading frame 25	4.39	5.09	-0.7
	153241_at	CEP120	centrosomal protein 120kDa	5.96	6.66	-0.7
	55140_at	ELP3	elongator acetyltransferase complex subunit 3	7.02	7.72	-0.7
	83855_at	KLF16	Kruppel-like factor 16	6.51	7.21	-0.7
	51172_at	NAGPA	N-acetylglucosamine-1-phosphodiester alpha-N-acetylglucosaminidase	7.13	7.83	-0.7
	101927597_at	NCK1-AS1	NCK1 antisense RNA 1 (head to head)	4.96	5.66	-0.7
	9975_at	NR1D2	nuclear receptor subfamily 1, group D, member 2	6.97	7.67	-0.7
	5347_at	PLK1	polo-like kinase 1	6	6.7	-0.7
	5587_at	PRKD1	protein kinase D1	5.06	5.76	-0.7
	55599_at	RNPC3	RNA-binding region (RNP1, RRM) containing 3	5.54	6.24	-0.7
	8408_at	ULK1	unc-51 like autophagy activating kinase 1	6.76	7.46	-0.7
	163087_at	ZNF383	zinc finger protein 383	5.79	6.49	-0.7
	122961_at	ISCA2	iron-sulfur cluster assembly 2	8.97	9.67	-0.7
	88455_at	ANKRD13A	ankyrin repeat domain 13A	9.75	10.44	-0.69
	22881_at	ANKRD6	ankyrin repeat domain 6	4.92	5.61	-0.69
	58504_at	ARHGAP22	Rho GTPase activating protein 22	5.84	6.53	-0.69
	64860_at	ARMCX5	armadillo repeat containing, X-linked 5	6.78	7.47	-0.69
	57020_at	C16orf62	chromosome 16 open reading frame 62	6.42	7.11	-0.69
	1445_at	CSK	c-src tyrosine kinase	7.4	8.09	-0.69
	55667_at	DENND4C	DENN/MADD domain containing 4C	7.01	7.7	-0.69
	126272_at	EID2B	EP300 interacting inhibitor of differentiation 2B	5.73	6.42	-0.69
	23149_at	FCHO1	FCH domain only 1	5.42	6.11	-0.69
	101060264_at	FOXP4-AS1	FOXP4 antisense RNA 1	5.21	5.9	-0.69
	54435_at	HCG4	HLA complex group 4 (non-protein coding)	4.82	5.51	-0.69
	10866_at	HCP5	HLA complex P5 (non-protein coding)	4.71	5.4	-0.69
	400655_at	LOC400655	uncharacterized LOC400655	5.35	6.04	-0.69
	57192_at	MCOLN1	mucolipin 1	6.59	7.28	-0.69
	8131_at	NPRL3	NPR3-like, GATOR1 complex subunit	6.54	7.23	-0.69
	54830_at	NUP62CL	nucleoporin 62kDa C-terminal like	4.53	5.22	-0.69
	1468_at	SLC25A10	solute carrier family 25 (mitochondrial carrier; dicarboxylate transporter), member 10	5.67	6.36	-0.69
	85027_at	SMIM3	small integral membrane protein 3	6.84	7.53	-0.69
	6929_at	TCF3	transcription factor 3	7.36	8.05	-0.69
	124446_at	TMEM219	transmembrane protein 219	7.73	8.42	-0.69
	8792_at	TNFRSF11A	tumor necrosis factor receptor superfamily, member 11a, NFKB activator	5.69	6.38	-0.69
	57602_at	USP36	ubiquitin specific peptidase 36	6.65	7.34	-0.69
	84135_at	UTP15	UTP15, U3 small nucleolar ribonucleoprotein, homolog (S, cerevisiae)	6.47	7.16	-0.69
	10172_at	ZNF256	zinc finger protein 256	4.96	5.65	-0.69
	10523_at	CHERP	calcium homeostasis endoplasmic reticulum protein	6.27	6.95	-0.68
	80028_at	FBXL18	F-box and leucine-rich repeat protein 18	5.97	6.65	-0.68
	646762_at	LOC646762	uncharacterized LOC646762	7.18	7.86	-0.68
	54892_at	NCAPG2	non-SMC condensin II complex, subunit G2	7.31	7.99	-0.68
	5468_at	PPARG	peroxisome proliferator-activated receptor gamma	7.55	8.23	-0.68
	6575_at	SLC20A2	solute carrier family 20 (phosphate transporter), member 2	6.47	7.15	-0.68
	153_at	ADRB1	adrenoceptor beta 1	4.79	5.47	-0.68
	79058_at	ASPSCR1	alveolar soft part sarcoma chromosome region, candidate 1	6.49	7.17	-0.68
	54619_at	CCNJ	cyclin J	6.11	6.79	-0.68
	1579_at	CYP4A11	cytochrome P450, family 4, subfamily A, polypeptide 11	5.21	5.89	-0.68
	26610_at	ELP4	elongator acetyltransferase complex subunit 4	6.65	7.33	-0.68
	2157_at	F8	coagulation factor VIII, procoagulant component	5.37	6.05	-0.68
	54332_at	GDAP1	ganglioside induced differentiation associated protein 1	6.9	7.58	-0.68
	3054_at	HCFC1	host cell factor C1	6	6.68	-0.68
	3306_at	HSPA2	heat shock 70kDa protein 2	7.25	7.93	-0.68
	10788_at	IQGAP2	IQ motif containing GTPase activating protein 2	4.42	5.1	-0.68
	4929_at	NR4A2	nuclear receptor subfamily 4, group A, member 2	4.46	5.14	-0.68
	9780_at	PIEZO1	piezo-type mechanosensitive ion channel component 1	9.15	9.83	-0.68
	29890_at	RBM15B	RNA binding motif protein 15B	7.24	7.92	-0.68
	7982_at	ST7	suppression of tumorigenicity 7	5.96	6.64	-0.68
	7187_at	TRAF3	TNF receptor-associated factor 3	7.23	7.91	-0.68
	81622_at	UNC93B1	unc-93 homolog B1 (C, elegans)	5.61	6.29	-0.68
	79844_at	ZDHHC11	zinc finger, DHHC-type containing 11	5.13	5.81	-0.68
	136051_at	ZNF786	zinc finger protein 786	5.7	6.38	-0.68
	51449_at	PCYOX1	prenylcysteine oxidase 1	7.46	8.13	-0.67
	84255_at	SLC37A3	solute carrier family 37, member 3	7.97	8.64	-0.67
	84629_at	TNRC18	trinucleotide repeat containing 18	5.77	6.44	-0.67
	57679_at	ALS2	amyotrophic lateral sclerosis 2 (juvenile)	6.9	7.57	-0.67
	283149_at	BCL9L	B-cell CLL/lymphoma 9-like	7.13	7.8	-0.67
	28952_at	CCDC22	coiled-coil domain containing 22	5.73	6.4	-0.67
	9732_at	DOCK4	dedicator of cytokinesis 4	7.68	8.35	-0.67
	645212_at	EIF3J-AS1	EIF3J antisense RNA 1 (head to head)	6.1	6.77	-0.67
	23008_at	KLHDC10	kelch domain containing 10	6.57	7.24	-0.67
	91133_at	L3MBTL4	l(3)mbt-like 4 (Drosophila)	6	6.67	-0.67
	90784_at	LOC90784	uncharacterized LOC90784	6.6	7.27	-0.67
	9794_at	MAML1	mastermind-like transcriptional coactivator 1	8.56	9.23	-0.67
	399959_at	MIR100HG	mir-100-let-7a-2 cluster host gene	6.34	7.01	-0.67
	5891_at	MOK	MOK protein kinase	8.39	9.06	-0.67
	399909_at	PCNXL3	pecanex-like 3 (Drosophila)	6.9	7.57	-0.67
	10279_at	PRSS16	protease, serine, 16 (thymus)	5.41	6.08	-0.67
	23309_at	SIN3B	SIN3 transcription regulator family member B	5.7	6.37	-0.67
	11005_at	SPINK5	serine peptidase inhibitor, Kazal type 5	5.3	5.97	-0.67
	261729_at	STEAP2	STEAP family member 2, metalloreductase	7.1	7.77	-0.67
	100113407_at	TMEM170B	transmembrane protein 170B	3.71	4.38	-0.67
	27348_at	TOR1B	torsin family 1, member B (torsin B)	8.58	9.25	-0.67
	8239_at	USP9X	ubiquitin specific peptidase 9, X-linked	7.18	7.85	-0.67
	7556_at	ZNF10	zinc finger protein 10	5.04	5.71	-0.67
	114876_at	OSBPL1A	oxysterol binding protein-like 1A	7.94	8.61	-0.67
	57472_at	CNOT6	CCR4-NOT transcription complex, subunit 6	7.97	8.63	-0.66
	23283_at	CSTF2T	cleavage stimulation factor, 3 pre-RNA, subunit 2, 64kDa, tau variant	7.47	8.13	-0.66
	84310_at	C7orf50	chromosome 7 open reading frame 50	7.18	7.84	-0.66
	642273_at	FAM110C	family with sequence similarity 110, member C	7.13	7.79	-0.66
	157574_at	FBXO16	F-box protein 16	4.84	5.5	-0.66
	2308_at	FOXO1	forkhead box O1	5.6	6.26	-0.66
	2997_at	GYS1	glycogen synthase 1 (muscle)	7.07	7.73	-0.66
	79663_at	HSPBAP1	HSPB (heat shock 27kDa) associated protein 1	5.55	6.21	-0.66
	149175_at	MANEAL	mannosidase, endo-alpha-like	7.05	7.71	-0.66
	50814_at	NSDHL	NAD(P) dependent steroid dehydrogenase-like	7.02	7.68	-0.66
	26031_at	OSBPL3	oxysterol binding protein-like 3	6.93	7.59	-0.66
	23314_at	SATB2	SATB homeobox 2	6.55	7.21	-0.66
	10507_at	SEMA4D	sema domain, immunoglobulin domain (Ig), transmembrane domain (TM) and short cytoplasmic domain, (semaphorin) 4D	4.88	5.54	-0.66
	9766_at	SUSD6	sushi domain containing 6	7.74	8.4	-0.66
	81615_at	TMEM163	transmembrane protein 163	5.63	6.29	-0.66
	57478_at	USP31	ubiquitin specific peptidase 31	7.14	7.8	-0.66
	8427_at	ZNF282	zinc finger protein 282	6.55	7.21	-0.66
	10121_at	ACTR1A	ARP1 actin-related protein 1 homolog A, centractin alpha (yeast)	7.88	8.54	-0.66
	85352_at	KIAA1644	KIAA1644	7.88	8.54	-0.66
	57491_at	AHRR	aryl-hydrocarbon receptor repressor	4.64	5.29	-0.65
	54454_at	ATAD2B	ATPase family, AAA domain containing 2B	6.39	7.04	-0.65
	602_at	BCL3	B-cell CLL/lymphoma 3	6.33	6.98	-0.65
	642_at	BLMH	bleomycin hydrolase	7.68	8.33	-0.65
	80308_at	FLAD1	flavin adenine dinucleotide synthetase 1	8.15	8.8	-0.65
	752_at	FMNL1	formin-like 1	6.68	7.33	-0.65
	100507577_at	LOC100507577	uncharacterized LOC100507577	5.77	6.42	-0.65
	55227_at	LRRC1	leucine rich repeat containing 1	7.26	7.91	-0.65
	10940_at	POP1	POP1 homolog, ribonuclease P/MRP subunit	6.25	6.9	-0.65
	6422_at	SFRP1	secreted frizzled-related protein 1	5.97	6.62	-0.65
	7175_at	TPR	translocated promoter region, nuclear basket protein	7.17	7.82	-0.65
	84622_at	ZNF594	zinc finger protein 594	4.56	5.21	-0.65
	201725_at	C4orf46	chromosome 4 open reading frame 46	5.12	5.77	-0.65
	6364_at	CCL20	chemokine (C-C motif) ligand 20	5.15	5.8	-0.65
	2826_at	CCR10	chemokine (C-C motif) receptor 10	4.57	5.22	-0.65
	1677_at	DFFB	DNA fragmentation factor, 40kDa, beta polypeptide (caspase-activated DNase)	5.45	6.1	-0.65
	2796_at	GNRH1	gonadotropin-releasing hormone 1 (luteinizing-releasing hormone)	4.2	4.85	-0.65
	23288_at	IQCE	IQ motif containing E	5.03	5.68	-0.65
	114818_at	KLHL29	kelch-like family member 29	7.36	8.01	-0.65
	4217_at	MAP3K5	mitogen-activated protein kinase kinase kinase 5	6.66	7.31	-0.65
	26155_at	NOC2L	NOC2-like nucleolar associated transcriptional repressor	7.32	7.97	-0.65
	51070_at	NOSIP	nitric oxide synthase interacting protein	7.94	8.59	-0.65
	55718_at	POLR3E	polymerase (RNA) III (DNA directed) polypeptide E (80kD)	7.63	8.28	-0.65
	50484_at	RRM2B	ribonucleotide reductase M2 B (TP53 inducible)	8.13	8.78	-0.65
	6256_at	RXRA	retinoid X receptor, alpha	6.44	7.09	-0.65
	79735_at	TBC1D17	TBC1 domain family, member 17	5.36	6.01	-0.65
	56270_at	WDR45B	WD repeat domain 45B	9.64	10.29	-0.65
	9205_at	ZMYM5	zinc finger, MYM-type 5	5.53	6.18	-0.65
	7596_at	ZNF45	zinc finger protein 45	7.11	7.76	-0.65
	290_at	ANPEP	alanyl (membrane) aminopeptidase	4.35	4.99	-0.64
	143872_at	ARHGAP42	Rho GTPase activating protein 42	4.97	5.61	-0.64
	84337_at	ELOF1	ELF1 homolog, elongation factor 1	8.03	8.67	-0.64
	9772_at	KIAA0195	KIAA0195	5.85	6.49	-0.64
	90293_at	KLHL13	kelch-like family member 13	5.52	6.16	-0.64
	105369153_at	LOC105369153	endogenous retrovirus group K member 25 Env polyprotein-like	4.97	5.61	-0.64
	5871_at	MAP4K2	mitogen-activated protein kinase kinase kinase kinase 2	5.97	6.61	-0.64
	554202_at	MIR31HG	MIR31 host gene	6.89	7.53	-0.64
	114803_at	MYSM1	Myb-like, SWIRM and MPN domains 1	4.8	5.44	-0.64
	5723_at	PSPH	phosphoserine phosphatase	8.37	9.01	-0.64
	8625_at	RFXANK	regulatory factor X-associated ankyrin-containing protein	7.27	7.91	-0.64
	85358_at	SHANK3	SH3 and multiple ankyrin repeat domains 3	4.93	5.57	-0.64
	7915_at	ALDH5A1	aldehyde dehydrogenase 5 family, member A1	6.04	6.68	-0.64
	271_at	AMPD2	adenosine monophosphate deaminase 2	7.13	7.77	-0.64
	79096_at	C11orf49	chromosome 11 open reading frame 49	6.74	7.38	-0.64
	285464_at	CRIPAK	cysteine-rich PAK1 inhibitor	6.83	7.47	-0.64
	84057_at	MND1	meiotic nuclear divisions 1	5.41	6.05	-0.64
	79671_at	NLRX1	NLR family member X1	6.98	7.62	-0.64
	79701_at	OGFOD3	2-oxoglutarate and iron-dependent oxygenase domain containing 3	6.75	7.39	-0.64
	64864_at	RFX7	regulatory factor X, 7	7.13	7.77	-0.64
	23558_at	WBP2	WW domain binding protein 2	7.17	7.81	-0.64
	7587_at	ZNF37A	zinc finger protein 37A	6.57	7.21	-0.64
	116841_at	SNAP47	synaptosomal-associated protein, 47kDa	7.65	8.29	-0.64
	54455_at	FBXO42	F-box protein 42	6.6	7.23	-0.63
	3397_at	ID1	inhibitor of DNA binding 1, dominant negative helix-loop-helix protein	11.27	11.9	-0.63
	147727_at	ILF3-AS1	ILF3 antisense RNA 1 (head to head)	7.75	8.38	-0.63
	9488_at	PIGB	phosphatidylinositol glycan anchor biosynthesis, class B	7.58	8.21	-0.63
	23169_at	SLC35D1	solute carrier family 35 (UDP-GlcA/UDP-GalNAc transporter), member D1	6.35	6.98	-0.63
	79177_at	ZNF576	zinc finger protein 576	6.85	7.48	-0.63
	22893_at	BAHD1	bromo adjacent homology domain containing 1	6.64	7.27	-0.63
	1290_at	COL5A2	collagen, type V, alpha 2	5.14	5.77	-0.63
	3224_at	HOXC8	homeobox C8	5.3	5.93	-0.63
	57691_at	KIAA1586	KIAA1586	5.68	6.31	-0.63
	59336_at	PRDM13	PR domain containing 13	5.33	5.96	-0.63
	374618_at	TEX9	testis expressed 9	4.13	4.76	-0.63
	126231_at	ZNF573	zinc finger protein 573	6.61	7.24	-0.63
	1545_at	CYP1B1	cytochrome P450, family 1, subfamily B, polypeptide 1	8.8	9.43	-0.63
	5062_at	PAK2	p21 protein (Cdc42/Rac)-activated kinase 2	8.72	9.35	-0.63
	738_at	VPS51	vacuolar protein sorting 51 homolog (S, cerevisiae)	8.19	8.81	-0.62
	25852_at	ARMC8	armadillo repeat containing 8	6.21	6.83	-0.62
	538_at	ATP7A	ATPase, Cu++ transporting, alpha polypeptide	5.08	5.7	-0.62
	259282_at	BOD1L1	biorientation of chromosomes in cell division 1-like 1	7.29	7.91	-0.62
	81928_at	CABLES2	Cdk5 and Abl enzyme substrate 2	6.87	7.49	-0.62
	29903_at	CCDC106	coiled-coil domain containing 106	5.66	6.28	-0.62
	256223_at	CDRT15L2	CMT1A duplicated region transcript 15-like 2	3.9	4.52	-0.62
	54504_at	CPVL	carboxypeptidase, vitellogenic-like	6.64	7.26	-0.62
	84140_at	FAM161A	family with sequence similarity 161, member A	5.88	6.5	-0.62
	54856_at	GON4L	gon-4-like (C, elegans)	6.5	7.12	-0.62
	100129917_at	LOC100129917	uncharacterized LOC100129917	4.28	4.9	-0.62
	79050_at	NOC4L	nucleolar complex associated 4 homolog	6.88	7.5	-0.62
	2063_at	NR2F6	nuclear receptor subfamily 2, group F, member 6	6.37	6.99	-0.62
	55010_at	PARPBP	PARP1 binding protein	6.16	6.78	-0.62
	5467_at	PPARD	peroxisome proliferator-activated receptor delta	7.2	7.82	-0.62
	57786_at	RBAK	RB-associated KRAB zinc finger	5.87	6.49	-0.62
	285704_at	RGMB	repulsive guidance molecule family member b	6.81	7.43	-0.62
	23753_at	SDF2L1	stromal cell-derived factor 2-like 1	7.62	8.24	-0.62
	6535_at	SLC6A8	solute carrier family 6 (neurotransmitter transporter), member 8	5.47	6.09	-0.62
	8189_at	SYMPK	symplekin	6.25	6.87	-0.62
	131601_at	TPRA1	transmembrane protein, adipocyte asscociated 1	7.47	8.09	-0.62
	147645_at	VSIG10L	V-set and immunoglobulin domain containing 10 like	4.99	5.61	-0.62
	22882_at	ZHX2	zinc fingers and homeoboxes 2	7.17	7.79	-0.62
	7791_at	ZYX	zyxin	7.03	7.65	-0.62
	25943_at	C20orf194	chromosome 20 open reading frame 194	6.48	7.1	-0.62
	10712_at	FAM189B	family with sequence similarity 189, member B	8.72	9.34	-0.62
	9380_at	GRHPR	glyoxylate reductase/hydroxypyruvate reductase	9.38	10	-0.62
	5095_at	PCCA	propionyl CoA carboxylase, alpha polypeptide	5.65	6.27	-0.62
	7569_at	ZNF182	zinc finger protein 182	4.9	5.52	-0.62
	8896_at	BUD31	BUD31 homolog	9.85	10.46	-0.61
	8454_at	CUL1	cullin 1	8.29	8.9	-0.61
	64577_at	ALDH8A1	aldehyde dehydrogenase 8 family, member A1	4.67	5.28	-0.61
	8639_at	AOC3	amine oxidase, copper containing 3	3.88	4.49	-0.61
	9546_at	APBA3	amyloid beta (A4) precursor protein-binding, family A, member 3	6.21	6.82	-0.61
	8623_at	ASMTL	acetylserotonin O-methyltransferase-like	5.83	6.44	-0.61
	11118_at	BTN3A2	butyrophilin, subfamily 3, member A2	7.54	8.15	-0.61
	643988_at	C1orf233	chromosome 1 open reading frame 233	6.38	6.99	-0.61
	1513_at	CTSK	cathepsin K	7.05	7.66	-0.61
	26284_at	ERAL1	Era-like 12S mitochondrial rRNA chaperone 1	7.72	8.33	-0.61
	159090_at	FAM122B	family with sequence similarity 122B	6.68	7.29	-0.61
	2635_at	GBP3	guanylate binding protein 3	5.39	6	-0.61
	28981_at	IFT81	intraflagellar transport 81	7.25	7.86	-0.61
	55295_at	KLHL26	kelch-like family member 26	5.39	6	-0.61
	100287387_at	LOC100287387	uncharacterized LOC100287387	3.75	4.36	-0.61
	105371397_at	LOC105371397	uncharacterized LOC105371397	3.29	3.9	-0.61
	84693_at	MCEE	methylmalonyl CoA epimerase	5.75	6.36	-0.61
	51318_at	MRPL35	mitochondrial ribosomal protein L35	6.34	6.95	-0.61
	26960_at	NBEA	neurobeachin	5.02	5.63	-0.61
	55672_at	NBPF1	neuroblastoma breakpoint family, member 1	7.79	8.4	-0.61
	10201_at	NME6	NME/NM23 nucleoside diphosphate kinase 6	6.72	7.33	-0.61
	23239_at	PHLPP1	PH domain and leucine rich repeat protein phosphatase 1	4.67	5.28	-0.61
	54913_at	RPP25	ribonuclease P/MRP 25kDa subunit	6.37	6.98	-0.61
	79685_at	SAP30L	SAP30-like	6.12	6.73	-0.61
	387923_at	SERP2	stress-associated endoplasmic reticulum protein family member 2	5.39	6	-0.61
	5274_at	SERPINI1	serpin peptidase inhibitor, clade I (neuroserpin), member 1	6.97	7.58	-0.61
	79838_at	TMC5	transmembrane channel-like 5	5.71	6.32	-0.61
	55374_at	TMCO6	transmembrane and coiled-coil domains 6	6.89	7.5	-0.61
	79968_at	WDR76	WD repeat domain 76	6.33	6.94	-0.61
	1820_at	ARID3A	AT rich interactive domain 3A (BRIGHT-like)	5.9	6.51	-0.61
	9130_at	FAM50A	family with sequence similarity 50, member A	8.64	9.25	-0.61
	9703_at	KIAA0100	KIAA0100	8.76	9.37	-0.61
	100129550_at	LOC100129550	uncharacterized LOC100129550	5.48	6.09	-0.61
	8829_at	NRP1	neuropilin 1	7.32	7.93	-0.61
	8498_at	RANBP3	RAN binding protein 3	6.48	7.09	-0.61
	284904_at	SEC14L4	SEC14-like lipid binding 4	4.61	5.22	-0.61
	26037_at	SIPA1L1	signal-induced proliferation-associated 1 like 1	6.95	7.56	-0.61
	6662_at	SOX9	SRY (sex determining region Y)-box 9	7.49	8.1	-0.61
	51101_at	ZC2HC1A	zinc finger, C2HC-type containing 1A	5.65	6.26	-0.61
	7586_at	ZKSCAN1	zinc finger with KRAB and SCAN domains 1	7.32	7.93	-0.61
	79963_at	ABCA11P	ATP-binding cassette, sub-family A (ABC1), member 11, pseudogene	5.38	5.98	-0.6
	1656_at	DDX6	DEAD (Asp-Glu-Ala-Asp) box helicase 6	6.09	6.69	-0.6
	1962_at	EHHADH	enoyl-CoA, hydratase/3-hydroxyacyl CoA dehydrogenase	5.01	5.61	-0.6
	2053_at	EPHX2	epoxide hydrolase 2, cytoplasmic	5.72	6.32	-0.6
	374393_at	FAM111B	family with sequence similarity 111, member B	6.05	6.65	-0.6
	26269_at	FBXO8	F-box protein 8	4.84	5.44	-0.6
	27074_at	LAMP3	lysosomal-associated membrane protein 3	6.43	7.03	-0.6
	23395_at	LARS2	leucyl-tRNA synthetase 2, mitochondrial	6.84	7.44	-0.6
	3980_at	LIG3	ligase III, DNA, ATP-dependent	5.76	6.36	-0.6
	22929_at	SEPHS1	selenophosphate synthetase 1	7.64	8.24	-0.6
	169981_at	SPIN3	spindlin family, member 3	5.47	6.07	-0.6
	79635_at	CCDC121	coiled-coil domain containing 121	5.24	5.84	-0.6
	112616_at	CMTM7	CKLF-like MARVEL transmembrane domain containing 7	7.52	8.12	-0.6
	171220_at	DSTNP2	destrin (actin depolymerizing factor) pseudogene 2	6	6.6	-0.6
	54620_at	FBXL19	F-box and leucine-rich repeat protein 19	6.53	7.13	-0.6
	10116_at	FEM1B	fem-1 homolog b (C, elegans)	7.03	7.63	-0.6
	57801_at	HES4	hes family bHLH transcription factor 4	6.65	7.25	-0.6
	100507475_at	IDH1-AS1	IDH1 antisense RNA 1	4.32	4.92	-0.6
	55904_at	KMT2E	lysine (K)-specific methyltransferase 2E	8.08	8.68	-0.6
	5150_at	PDE7A	phosphodiesterase 7A	5.73	6.33	-0.6
	9667_at	SAFB2	scaffold attachment factor B2	8.91	9.51	-0.6
	22937_at	SCAP	SREBF chaperone	7.57	8.17	-0.6
	27173_at	SLC39A1	solute carrier family 39 (zinc transporter), member 1	9.24	9.84	-0.6
	100_at	ADA	adenosine deaminase	6.6	7.19	-0.59
	284992_at	CCDC150	coiled-coil domain containing 150	5.27	5.86	-0.59
	100505938_at	LOC100505938	uncharacterized LOC100505938	6.02	6.61	-0.59
	26873_at	OPLAH	5-oxoprolinase (ATP-hydrolysing)	5.85	6.44	-0.59
	93349_at	SP140L	SP140 nuclear body protein-like	7.14	7.73	-0.59
	54885_at	TBC1D8B	TBC1 domain family, member 8B (with GRAM domain)	4.06	4.65	-0.59
	126282_at	TNFAIP8L1	tumor necrosis factor, alpha-induced protein 8-like 1	6.81	7.4	-0.59
	49854_at	ZBTB21	zinc finger and BTB domain containing 21	7.81	8.4	-0.59
	26048_at	ZNF500	zinc finger protein 500	6.06	6.65	-0.59
	80035_at	ANP32A-IT1	ANP32A intronic transcript 1	3.48	4.07	-0.59
	11273_at	ATXN2L	ataxin 2-like	4.65	5.24	-0.59
	54841_at	BIVM	basic, immunoglobulin-like variable motif containing	5.95	6.54	-0.59
	4849_at	CNOT3	CCR4-NOT transcription complex, subunit 3	5.17	5.76	-0.59
	79016_at	DDA1	DET1 and DDB1 associated 1	5.78	6.37	-0.59
	79176_at	FBXL15	F-box and leucine-rich repeat protein 15	6.2	6.79	-0.59
	2766_at	GMPR	guanosine monophosphate reductase	5.49	6.08	-0.59
	441046_at	GUSBP5	glucuronidase, beta pseudogene 5	4.98	5.57	-0.59
	81932_at	HDHD3	haloacid dehalogenase-like hydrolase domain containing 3	6.33	6.92	-0.59
	28815_at	IGLV2-14	immunoglobulin lambda variable 2-14	6.26	6.85	-0.59
	116138_at	KLHDC3	kelch domain containing 3	7.49	8.08	-0.59
	3984_at	LIMK1	LIM domain kinase 1	6.04	6.63	-0.59
	100652853_at	LINC01023	long intergenic non-protein coding RNA 1023	5.61	6.2	-0.59
	4998_at	ORC1	origin recognition complex, subunit 1	5.95	6.54	-0.59
	8554_at	PIAS1	protein inhibitor of activated STAT, 1	6.99	7.58	-0.59
	27434_at	POLM	polymerase (DNA directed), mu	5.51	6.1	-0.59
	5878_at	RAB5C	RAB5C, member RAS oncogene family	8.38	8.97	-0.59
	54665_at	RSBN1	round spermatid basic protein 1	5.65	6.24	-0.59
	728769_at	SCAMP1-AS1	SCAMP1 antisense RNA 1	6.94	7.53	-0.59
	220134_at	SKA1	spindle and kinetochore associated complex subunit 1	6.63	7.22	-0.59
	26784_at	SNORA64	small nucleolar RNA, H/ACA box 64	5.05	5.64	-0.59
	7072_at	TIA1	TIA1 cytotoxic granule-associated RNA binding protein	7.15	7.74	-0.59
	58485_at	TRAPPC1	trafficking protein particle complex 1	7.51	8.1	-0.59
	162966_at	ZNF600	zinc finger protein 600	5.76	6.35	-0.59
	100289635_at	ZNF605	zinc finger protein 605	6.42	7.01	-0.59
	342945_at	ZSCAN22	zinc finger and SCAN domain containing 22	5.62	6.21	-0.59
	9241_at	NOG	noggin	3.93	4.52	-0.59
	81573_at	ANKRD13C	ankyrin repeat domain 13C	5.92	6.5	-0.58
	60370_at	AVPI1	arginine vasopressin-induced 1	8.78	9.36	-0.58
	607_at	BCL9	B-cell CLL/lymphoma 9	7.39	7.97	-0.58
	613_at	BCR	breakpoint cluster region	6.54	7.12	-0.58
	374920_at	C19orf68	chromosome 19 open reading frame 68	5	5.58	-0.58
	90693_at	CCDC126	coiled-coil domain containing 126	5.96	6.54	-0.58
	51362_at	CDC40	cell division cycle 40	5.62	6.2	-0.58
	10263_at	CDK2AP2	cyclin-dependent kinase 2 associated protein 2	7.05	7.63	-0.58
	164781_at	DAW1	dynein assembly factor with WDR repeat domains 1	6.14	6.72	-0.58
	79077_at	DCTPP1	dCTP pyrophosphatase 1	9.95	10.53	-0.58
	2120_at	ETV6	ets variant 6	5.35	5.93	-0.58
	55007_at	FAM118A	family with sequence similarity 118, member A	5.58	6.16	-0.58
	55033_at	FKBP14	FK506 binding protein 14, 22 kDa	6.95	7.53	-0.58
	55056_at	FLJ10038	uncharacterized protein FLJ10038	4.36	4.94	-0.58
	26035_at	GLCE	glucuronic acid epimerase	6.31	6.89	-0.58
	132789_at	GNPDA2	glucosamine-6-phosphate deaminase 2	7.36	7.94	-0.58
	81491_at	GPR63	G protein-coupled receptor 63	4.6	5.18	-0.58
	139324_at	HDX	highly divergent homeobox	3.81	4.39	-0.58
	338376_at	IFNE	interferon, epsilon	3.91	4.49	-0.58
	79070_at	KDELC1	KDEL (Lys-Asp-Glu-Leu) containing 1	6.6	7.18	-0.58
	260425_at	MAGI3	membrane associated guanylate kinase, WW and PDZ domain containing 3	5.71	6.29	-0.58
	80306_at	MED28	mediator complex subunit 28	7.36	7.94	-0.58
	56926_at	NCLN	nicalin	7.67	8.25	-0.58
	5547_at	PRCP	prolylcarboxypeptidase (angiotensinase C)	9.09	9.67	-0.58
	83642_at	SELO	selenoprotein O	6.03	6.61	-0.58
	4093_at	SMAD9	SMAD family member 9	5.13	5.71	-0.58
	10809_at	STARD10	StAR-related lipid transfer (START) domain containing 10	6.88	7.46	-0.58
	81603_at	TRIM8	tripartite motif containing 8	6.31	6.89	-0.58
	84101_at	USP44	ubiquitin specific peptidase 44	6.4	6.98	-0.58
	9686_at	VGLL4	vestigial-like family member 4	7.07	7.65	-0.58
	91833_at	WDR20	WD repeat domain 20	6.71	7.29	-0.58
	126208_at	ZNF787	zinc finger protein 787	6.5	7.08	-0.58
	56943_at	ENY2	enhancer of yellow 2 homolog (Drosophila)	5.69	6.27	-0.58
	219654_at	ZCCHC24	zinc finger, CCHC domain containing 24	6.44	7.02	-0.58
	55279_at	ZNF654	zinc finger protein 654	5.48	6.06	-0.58
	9296_at	ATP6V1F	ATPase, H+ transporting, lysosomal 14kDa, V1 subunit F	9.08	9.65	-0.57
	669_at	BPGM	2,3-bisphosphoglycerate mutase	7.49	8.06	-0.57
	57118_at	CAMK1D	calcium/calmodulin-dependent protein kinase ID	7.14	7.71	-0.57
	1047_at	CLGN	calmegin	6.79	7.36	-0.57
	1611_at	DAP	death-associated protein	9.09	9.66	-0.57
	79269_at	DCAF10	DDB1 and CUL4 associated factor 10	7.41	7.98	-0.57
	54943_at	DNAJC28	DnaJ (Hsp40) homolog, subfamily C, member 28	4.35	4.92	-0.57
	2551_at	GABPA	GA binding protein transcription factor, alpha subunit 60kDa	6.52	7.09	-0.57
	23139_at	MAST2	microtubule associated serine/threonine kinase 2	6.72	7.29	-0.57
	81857_at	MED25	mediator complex subunit 25	7.13	7.7	-0.57
	114882_at	OSBPL8	oxysterol binding protein-like 8	7.52	8.09	-0.57
	56133_at	PCDHB2	protocadherin beta 2	7.14	7.71	-0.57
	90102_at	PHLDB2	pleckstrin homology-like domain, family B, member 2	7.21	7.78	-0.57
	5324_at	PLAG1	pleiomorphic adenoma gene 1	5.29	5.86	-0.57
	10465_at	PPIH	peptidylprolyl isomerase H (cyclophilin H)	8.45	9.02	-0.57
	55147_at	RBM23	RNA binding motif protein 23	7.91	8.48	-0.57
	123228_at	SENP8	SUMO/sentrin peptidase family member, NEDD8 specific	4.68	5.25	-0.57
	147912_at	SIX5	SIX homeobox 5	5.42	5.99	-0.57
	23557_at	SNAPIN	SNAP-associated protein	9.99	10.56	-0.57
	27097_at	TAF5L	TAF5-like RNA polymerase II, p300/CBP-associated factor (PCAF)-associated factor, 65kDa	6.84	7.41	-0.57
	80006_at	TRAPPC13	trafficking protein particle complex 13	6.31	6.88	-0.57
	7267_at	TTC3	tetratricopeptide repeat domain 3	8.74	9.31	-0.57
	57646_at	USP28	ubiquitin specific peptidase 28	6.59	7.16	-0.57
	51341_at	ZBTB7A	zinc finger and BTB domain containing 7A	6.12	6.69	-0.57
	29800_at	ZDHHC1	zinc finger, DHHC-type containing 1	4.08	4.65	-0.57
	23503_at	ZFYVE26	zinc finger, FYVE domain containing 26	7.17	7.74	-0.57
	149076_at	ZNF362	zinc finger protein 362	7.75	8.32	-0.57
	9849_at	ZNF518A	zinc finger protein 518A	6.35	6.92	-0.57
	192669_at	AGO3	argonaute RISC catalytic component 3	6.23	6.8	-0.57
	54494_at	C11orf71	chromosome 11 open reading frame 71	6.9	7.47	-0.57
	2921_at	CXCL3	chemokine (C-X-C motif) ligand 3	6.57	7.14	-0.57
	2077_at	ERF	Ets2 repressor factor	7.44	8.01	-0.57
	54800_at	KLHL24	kelch-like family member 24	4.32	4.89	-0.57
	8775_at	NAPA	N-ethylmaleimide-sensitive factor attachment protein, alpha	5.73	6.3	-0.57
	10397_at	NDRG1	N-myc downstream regulated 1	9.05	9.62	-0.57
	5585_at	PKN1	protein kinase N1	7.15	7.72	-0.57
	51196_at	PLCE1	phospholipase C, epsilon 1	5.36	5.93	-0.57
	25759_at	SHC2	SHC (Src homology 2 domain containing) transforming protein 2	5.36	5.93	-0.57
	100506325_at	SP2-AS1	SP2 antisense RNA 1	4.2	4.77	-0.57
	166815_at	TIGD2	tigger transposable element derived 2	6.23	6.8	-0.57
	200728_at	TMEM17	transmembrane protein 17	7.15	7.72	-0.57
	80775_at	TMEM177	transmembrane protein 177	7.23	7.8	-0.57
	513_at	ATP5D	ATP synthase, H+ transporting, mitochondrial F1 complex, delta subunit	8.85	9.41	-0.56
	23466_at	CBX6	chromobox homolog 6	8.51	9.07	-0.56
	285429_at	DCAF4L1	DDB1 and CUL4 associated factor 4-like 1	3.89	4.45	-0.56
	54541_at	DDIT4	DNA-damage-inducible transcript 4	11.44	12	-0.56
	2071_at	ERCC3	excision repair cross-complementation group 3	6.96	7.52	-0.56
	2195_at	FAT1	FAT atypical cadherin 1	7.33	7.89	-0.56
	55004_at	LAMTOR1	late endosomal/lysosomal adaptor, MAPK and MTOR activator 1	10.53	11.09	-0.56
	126321_at	MFSD12	major facilitator superfamily domain containing 12	7.38	7.94	-0.56
	4302_at	MLLT6	myeloid/lymphoid or mixed-lineage leukemia; translocated to, 6	6.64	7.2	-0.56
	143098_at	MPP7	membrane protein, palmitoylated 7 (MAGUK p55 subfamily member 7)	4.42	4.98	-0.56
	79035_at	NABP2	nucleic acid binding protein 2	7.4	7.96	-0.56
	22795_at	NID2	nidogen 2 (osteonidogen)	3.77	4.33	-0.56
	84547_at	PGBD1	piggyBac transposable element derived 1	7.17	7.73	-0.56
	150967_at	PKI55	DKFZp434H1419	6.15	6.71	-0.56
	9693_at	RAPGEF2	Rap guanine nucleotide exchange factor (GEF) 2	4.92	5.48	-0.56
	8241_at	RBM10	RNA binding motif protein 10	7.82	8.38	-0.56
	57522_at	SRGAP1	SLIT-ROBO Rho GTPase activating protein 1	5.75	6.31	-0.56
	29888_at	STRN4	striatin, calmodulin binding protein 4	6.23	6.79	-0.56
	134957_at	STXBP5	syntaxin binding protein 5 (tomosyn)	5.34	5.9	-0.56
	84897_at	TBRG1	transforming growth factor beta regulator 1	6.6	7.16	-0.56
	84948_at	TIGD5	tigger transposable element derived 5	6.81	7.37	-0.56
	54868_at	TMEM104	transmembrane protein 104	6	6.56	-0.56
	83590_at	TMUB1	transmembrane and ubiquitin-like domain containing 1	6.79	7.35	-0.56
	10043_at	TOM1	target of myb1 membrane trafficking protein	5.34	5.9	-0.56
	286827_at	TRIM59	tripartite motif containing 59	7.68	8.24	-0.56
	51175_at	TUBE1	tubulin, epsilon 1	7.5	8.06	-0.56
	10773_at	ZBTB6	zinc finger and BTB domain containing 6	4.52	5.08	-0.56
	84885_at	ZDHHC12	zinc finger, DHHC-type containing 12	7.58	8.14	-0.56
	84924_at	ZNF566	zinc finger protein 566	5.09	5.65	-0.56
	51276_at	ZNF571	zinc finger protein 571	4.44	5	-0.56
	199704_at	ZNF585A	zinc finger protein 585A	5.48	6.04	-0.56
	6903_at	TBCC	tubulin folding cofactor C	8.48	9.04	-0.56
	51166_at	AADAT	aminoadipate aminotransferase	4.93	5.48	-0.55
	6372_at	CXCL6	chemokine (C-X-C motif) ligand 6	5.02	5.57	-0.55
	1652_at	DDT	D-dopachrome tautomerase	9.59	10.14	-0.55
	59084_at	ENPP5	ectonucleotide pyrophosphatase/phosphodiesterase 5 (putative)	5.18	5.73	-0.55
	81930_at	KIF18A	kinesin family member 18A	6.93	7.48	-0.55
	646214_at	LOC646214	p21 protein (Cdc42/Rac)-activated kinase 2 pseudogene	6.43	6.98	-0.55
	4216_at	MAP3K4	mitogen-activated protein kinase kinase kinase 4	7.93	8.48	-0.55
	51497_at	NELFCD	negative elongation factor complex member C/D	9.77	10.32	-0.55
	51177_at	PLEKHO1	pleckstrin homology domain containing, family O member 1	5.56	6.11	-0.55
	5810_at	RAD1	RAD1 checkpoint DNA exonuclease	7.75	8.3	-0.55
	6197_at	RPS6KA3	ribosomal protein S6 kinase, 90kDa, polypeptide 3	7.66	8.21	-0.55
	29072_at	SETD2	SET domain containing 2	6.52	7.07	-0.55
	6877_at	TAF5	TAF5 RNA polymerase II, TATA box binding protein (TBP)-associated factor, 100kDa	6.89	7.44	-0.55
	7205_at	TRIP6	thyroid hormone receptor interactor 6	8.09	8.64	-0.55
	27340_at	UTP20	UTP20, small subunit (SSU) processome component, homolog (yeast)	9.12	9.67	-0.55
	85460_at	ZNF518B	zinc finger protein 518B	6.77	7.32	-0.55
	100293516_at	ZNF587B	zinc finger protein 587B	6.27	6.82	-0.55
	158431_at	ZNF782	zinc finger protein 782	4.52	5.07	-0.55
	9824_at	ARHGAP11A	Rho GTPase activating protein 11A	5.88	6.43	-0.55
	8315_at	BRAP	BRCA1 associated protein	7.11	7.66	-0.55
	56946_at	C11orf30	chromosome 11 open reading frame 30	5.9	6.45	-0.55
	147685_at	C19orf18	chromosome 19 open reading frame 18	5.05	5.6	-0.55
	23492_at	CBX7	chromobox homolog 7	6.24	6.79	-0.55
	80381_at	CD276	CD276 molecule	7.41	7.96	-0.55
	83690_at	CRISPLD1	cysteine-rich secretory protein LCCL domain containing 1	4.38	4.93	-0.55
	58191_at	CXCL16	chemokine (C-X-C motif) ligand 16	6.03	6.58	-0.55
	79039_at	DDX54	DEAD (Asp-Glu-Ala-Asp) box polypeptide 54	6.75	7.3	-0.55
	9653_at	HS2ST1	heparan sulfate 2-O-sulfotransferase 1	5.78	6.33	-0.55
	196294_at	IMMP1L	inner mitochondrial membrane peptidase subunit 1	5.55	6.1	-0.55
	55320_at	MIS18BP1	MIS18 binding protein 1	6.67	7.22	-0.55
	101060691_at	NUTM2B-AS1	NUTM2B antisense RNA 1	5.28	5.83	-0.55
	51634_at	RBMX2	RNA binding motif protein, X-linked 2	7.11	7.66	-0.55
	6101_at	RP1	retinitis pigmentosa 1 (autosomal dominant)	3.42	3.97	-0.55
	9120_at	SLC16A6	solute carrier family 16, member 6	4.74	5.29	-0.55
	9751_at	SNPH	syntaphilin	6.66	7.21	-0.55
	28966_at	SNX24	sorting nexin 24	7.08	7.63	-0.55
	92521_at	SPECC1	sperm antigen with calponin homology and coiled-coil domains 1	5.72	6.27	-0.55
	6835_at	SURF2	surfeit 2	7.44	7.99	-0.55
	1678_at	TIMM8A	translocase of inner mitochondrial membrane 8 homolog A (yeast)	6.44	6.99	-0.55
	93109_at	TMEM44	transmembrane protein 44	5.12	5.67	-0.55
	64132_at	XYLT2	xylosyltransferase II	6.63	7.18	-0.55
	7770_at	ZNF227	zinc finger protein 227	7.22	7.77	-0.55
	147947_at	ZNF542P	zinc finger protein 542, pseudogene	5.97	6.52	-0.55
	163081_at	ZNF567	zinc finger protein 567	6.3	6.85	-0.55
	114991_at	ZNF618	zinc finger protein 618	6.2	6.75	-0.55
	84792_at	FAM220A	family with sequence similarity 220, member A	9.97	10.52	-0.55
	23015_at	GOLGA8A	golgin A8 family, member A	9.72	10.27	-0.55
	5869_at	RAB5B	RAB5B, member RAS oncogene family	7.9	8.45	-0.55
	6455_at	SH3GL1	SH3-domain GRB2-like 1	8.23	8.78	-0.55
	8603_at	FAM193A	family with sequence similarity 193, member A	7.76	8.3	-0.54
	80709_at	AKNA	AT-hook transcription factor	7.01	7.55	-0.54
	200558_at	APLF	aprataxin and PNKP like factor	3.2	3.74	-0.54
	549_at	AUH	AU RNA binding protein/enoyl-CoA hydratase	6.89	7.43	-0.54
	9530_at	BAG4	BCL2-associated athanogene 4	6.83	7.37	-0.54
	23066_at	CAND2	cullin-associated and neddylation-dissociated 2 (putative)	4.59	5.13	-0.54
	100131067_at	CKMT2-AS1	CKMT2 antisense RNA 1	4.9	5.44	-0.54
	1509_at	CTSD	cathepsin D	7.34	7.88	-0.54
	51466_at	EVL	Enah/Vasp-like	7.11	7.65	-0.54
	2355_at	FOSL2	FOS-like antigen 2	7.06	7.6	-0.54
	2762_at	GMDS	GDP-mannose 4,6-dehydratase	5.3	5.84	-0.54
	57520_at	HECW2	HECT, C2 and WW domain containing E3 ubiquitin protein ligase 2	5.34	5.88	-0.54
	90231_at	KIAA2013	KIAA2013	6.82	7.36	-0.54
	4001_at	LMNB1	lamin B1	7.96	8.5	-0.54
	389906_at	LOC389906	zinc finger protein 839 pseudogene	6.94	7.48	-0.54
	79903_at	NAA60	N(alpha)-acetyltransferase 60, NatF catalytic subunit	7.86	8.4	-0.54
	100507459_at	NRSN2-AS1	NRSN2 antisense RNA 1	4.01	4.55	-0.54
	11108_at	PRDM4	PR domain containing 4	7.96	8.5	-0.54
	25788_at	RAD54B	RAD54 homolog B (S, cerevisiae)	7.07	7.61	-0.54
	5994_at	RFXAP	regulatory factor X-associated protein	4.92	5.46	-0.54
	6195_at	RPS6KA1	ribosomal protein S6 kinase, 90kDa, polypeptide 1	6.79	7.33	-0.54
	57568_at	SIPA1L2	signal-induced proliferation-associated 1 like 2	6.37	6.91	-0.54
	55238_at	SLC38A7	solute carrier family 38, member 7	7.45	7.99	-0.54
	55333_at	SYNJ2BP	synaptojanin 2 binding protein	6.39	6.93	-0.54
	26115_at	TANC2	tetratricopeptide repeat, ankyrin repeat and coiled-coil containing 2	6.17	6.71	-0.54
	7022_at	TFAP2C	transcription factor AP-2 gamma (activating enhancer binding protein 2 gamma)	6.5	7.04	-0.54
	8674_at	VAMP4	vesicle-associated membrane protein 4	6.08	6.62	-0.54
	157680_at	VPS13B	vacuolar protein sorting 13 homolog B (yeast)	5.43	5.97	-0.54
	11060_at	WWP2	WW domain containing E3 ubiquitin protein ligase 2	5.82	6.36	-0.54
	79862_at	ZNF669	zinc finger protein 669	7.14	7.68	-0.54
	387263_at	C6orf120	chromosome 6 open reading frame 120	8.5	9.04	-0.54
	80347_at	COASY	CoA synthase	8.4	8.94	-0.54
	2874_at	GPS2	G protein pathway suppressor 2	7.75	8.29	-0.54
	84232_at	MAF1	MAF1 homolog, negative regulator of RNA polymerase III	8.39	8.93	-0.54
	390916_at	NUDT19	nudix (nucleoside diphosphate linked moiety X)-type motif 19	9.33	9.87	-0.54
	4928_at	NUP98	nucleoporin 98kDa	7.58	8.12	-0.54
	65244_at	SPATS2	spermatogenesis associated, serine-rich 2	8	8.54	-0.54
	55100_at	WDR70	WD repeat domain 70	8	8.54	-0.54
	56652_at	C10orf2	chromosome 10 open reading frame 2	8.02	8.55	-0.53
	9802_at	DAZAP2	DAZ associated protein 2	10.02	10.55	-0.53
	4594_at	MUT	methylmalonyl CoA mutase	7.52	8.05	-0.53
	5297_at	PI4KA	phosphatidylinositol 4-kinase, catalytic, alpha	7.6	8.13	-0.53
	55015_at	PRPF39	pre-mRNA processing factor 39	8.28	8.81	-0.53
	9123_at	SLC16A3	solute carrier family 16 (monocarboxylate transporter), member 3	9.35	9.88	-0.53
	84996_at	URB1-AS1	URB1 antisense RNA 1 (head to head)	7.68	8.21	-0.53
	57169_at	ZNFX1	zinc finger, NFX1-type containing 1	8.6	9.13	-0.53
	27034_at	ACAD8	acyl-CoA dehydrogenase family, member 8	7.45	7.98	-0.53
	84964_at	ALKBH6	alkB homolog 6	7.04	7.57	-0.53
	9907_at	AP5Z1	adaptor-related protein complex 5, zeta 1 subunit	6.09	6.62	-0.53
	57673_at	BEND3	BEN domain containing 3	6.54	7.07	-0.53
	28970_at	C11orf54	chromosome 11 open reading frame 54	7.04	7.57	-0.53
	387763_at	C11orf96	chromosome 11 open reading frame 96	5.14	5.67	-0.53
	148304_at	C1orf74	chromosome 1 open reading frame 74	5.38	5.91	-0.53
	6650_at	CAPN15	calpain 15	6.14	6.67	-0.53
	25792_at	CIZ1	CDKN1A interacting zinc finger protein 1	7.79	8.32	-0.53
	11056_at	DDX52	DEAD (Asp-Glu-Ala-Asp) box polypeptide 52	7.21	7.74	-0.53
	284161_at	GDPD1	glycerophosphodiester phosphodiesterase domain containing 1	5.64	6.17	-0.53
	3200_at	HOXA3	homeobox A3	6.16	6.69	-0.53
	403323_at	LOC403323	uncharacterized LOC403323	3.72	4.25	-0.53
	80131_at	LRRC8E	leucine rich repeat containing 8 family, member E	5.95	6.48	-0.53
	5627_at	PROS1	protein S (alpha)	6.56	7.09	-0.53
	22904_at	SBNO2	strawberry notch homolog 2 (Drosophila)	6.29	6.82	-0.53
	79939_at	SLC35E1	solute carrier family 35, member E1	7.47	8	-0.53
	6666_at	SOX12	SRY (sex determining region Y)-box 12	5.7	6.23	-0.53
	389058_at	SP5	Sp5 transcription factor	5.43	5.96	-0.53
	6744_at	SSFA2	sperm specific antigen 2	7.31	7.84	-0.53
	51368_at	TEX264	testis expressed 264	6.95	7.48	-0.53
	256472_at	TMEM151A	transmembrane protein 151A	4.88	5.41	-0.53
	83538_at	TTC25	tetratricopeptide repeat domain 25	4.14	4.67	-0.53
	7323_at	UBE2D3	ubiquitin-conjugating enzyme E2D 3	7.94	8.47	-0.53
	55031_at	USP47	ubiquitin specific peptidase 47	7.16	7.69	-0.53
	23335_at	WDR7	WD repeat domain 7	5.85	6.38	-0.53
	6935_at	ZEB1	zinc finger E-box binding homeobox 1	6.18	6.71	-0.53
	10780_at	ZNF234	zinc finger protein 234	4.38	4.91	-0.53
	10778_at	ZNF271P	zinc finger protein 271, pseudogene	6.25	6.78	-0.53
	134637_at	ADAT2	adenosine deaminase, tRNA-specific 2	5.73	6.26	-0.53
	1051_at	CEBPB	CCAAT/enhancer binding protein (C/EBP), beta	11.57	12.1	-0.53
	28960_at	DCPS	decapping enzyme, scavenger	8.4	8.93	-0.53
	619208_at	FAM229B	family with sequence similarity 229, member B	5.98	6.51	-0.53
	57666_at	FBRSL1	fibrosin-like 1	6.23	6.76	-0.53
	414777_at	HCG18	HLA complex group 18 (non-protein coding)	6.07	6.6	-0.53
	57560_at	IFT80	intraflagellar transport 80	8.24	8.77	-0.53
	284252_at	KCTD1	potassium channel tetramerization domain containing 1	6.32	6.85	-0.53
	57819_at	LSM2	LSM2 homolog, U6 small nuclear RNA and mRNA degradation associated	8.76	9.29	-0.53
	55588_at	MED29	mediator complex subunit 29	8	8.53	-0.53
	80018_at	NAA25	N(alpha)-acetyltransferase 25, NatB auxiliary subunit	8.25	8.78	-0.53
	79670_at	ZCCHC6	zinc finger, CCHC domain containing 6	6.32	6.85	-0.53
	7552_at	ZNF711	zinc finger protein 711	5.32	5.85	-0.53
	9929_at	JOSD1	Josephin domain containing 1	9.36	9.88	-0.52
	4329_at	ALDH6A1	aldehyde dehydrogenase 6 family, member A1	5.07	5.59	-0.52
	79591_at	C10orf76	chromosome 10 open reading frame 76	6.29	6.81	-0.52
	84674_at	CARD6	caspase recruitment domain family, member 6	6.21	6.73	-0.52
	1122_at	CHML	choroideremia-like (Rab escort protein 2)	6.36	6.88	-0.52
	80821_at	DDHD1	DDHD domain containing 1	6.68	7.2	-0.52
	203522_at	DDX26B	DEAD/H (Asp-Glu-Ala-Asp/His) box polypeptide 26B	4.76	5.28	-0.52
	23405_at	DICER1	dicer 1, ribonuclease type III	8.75	9.27	-0.52
	55731_at	FAM222B	family with sequence similarity 222, member B	7.83	8.35	-0.52
	286333_at	FAM225A	family with sequence similarity 225, member A (non-protein coding)	5.08	5.6	-0.52
	143684_at	FAM76B	family with sequence similarity 76, member B	6.06	6.58	-0.52
	375061_at	FAM89A	family with sequence similarity 89, member A	7	7.52	-0.52
	84893_at	FBXO18	F-box protein, helicase, 18	6.94	7.46	-0.52
	3607_at	FOXK2	forkhead box K2	7.34	7.86	-0.52
	2580_at	GAK	cyclin G associated kinase	7.83	8.35	-0.52
	283554_at	GPR137C	G protein-coupled receptor 137C	4.45	4.97	-0.52
	55174_at	INTS10	integrator complex subunit 10	8.85	9.37	-0.52
	730102_at	LOC730102	quinone oxidoreductase-like protein 2 pseudogene	6.29	6.81	-0.52
	58496_at	LY6G5B	lymphocyte antigen 6 complex, locus G5B	5.71	6.23	-0.52
	4134_at	MAP4	microtubule-associated protein 4	7.64	8.16	-0.52
	57787_at	MARK4	MAP/microtubule affinity-regulating kinase 4	6.55	7.07	-0.52
	56890_at	MDM1	Mdm1 nuclear protein	5.36	5.88	-0.52
	51102_at	MECR	mitochondrial trans-2-enoyl-CoA reductase	7.56	8.08	-0.52
	4354_at	MPP1	membrane protein, palmitoylated 1, 55kDa	7.17	7.69	-0.52
	4642_at	MYO1D	myosin ID	3.93	4.45	-0.52
	65065_at	NBEAL1	neurobeachin-like 1	4.75	5.27	-0.52
	54492_at	NEURL1B	neuralized E3 ubiquitin protein ligase 1B	5.71	6.23	-0.52
	54726_at	OTUD4	OTU deubiquitinase 4	6.01	6.53	-0.52
	10609_at	P3H4	prolyl 3-hydroxylase family member 4 (non-enzymatic)	6.92	7.44	-0.52
	5073_at	PARN	poly(A)-specific ribonuclease	7.06	7.58	-0.52
	84988_at	PPP1R16A	protein phosphatase 1, regulatory subunit 16A	5.87	6.39	-0.52
	28227_at	PPP2R3B	protein phosphatase 2, regulatory subunit B, beta	5.54	6.06	-0.52
	379025_at	PSMA3-AS1	PSMA3 antisense RNA 1	7.26	7.78	-0.52
	5929_at	RBBP5	retinoblastoma binding protein 5	6.64	7.16	-0.52
	58480_at	RHOU	ras homolog family member U	4.54	5.06	-0.52
	6047_at	RNF4	ring finger protein 4	9.84	10.36	-0.52
	55776_at	SAYSD1	SAYSVFN motif domain containing 1	6.58	7.1	-0.52
	29946_at	SERTAD3	SERTA domain containing 3	6.84	7.36	-0.52
	23387_at	SIK3	SIK family kinase 3	6.54	7.06	-0.52
	84912_at	SLC35B4	solute carrier family 35 (UDP-xylose/UDP-N-acetylglucosamine transporter), member B4	6.87	7.39	-0.52
	147841_at	SPC24	SPC24, NDC80 kinetochore complex component	6.67	7.19	-0.52
	255043_at	TMEM86B	transmembrane protein 86B	4.87	5.39	-0.52
	79989_at	TTC26	tetratricopeptide repeat domain 26	5.84	6.36	-0.52
	55325_at	UFSP2	UFM1-specific peptidase 2	7.13	7.65	-0.52
	54532_at	USP53	ubiquitin specific peptidase 53	6.73	7.25	-0.52
	23174_at	ZCCHC14	zinc finger, CCHC domain containing 14	6.14	6.66	-0.52
	162239_at	ZFP1	ZFP1 zinc finger protein	6.91	7.43	-0.52
	147923_at	ZNF420	zinc finger protein 420	6.43	6.95	-0.52
	9367_at	RAB9A	RAB9A, member RAS oncogene family	8.12	8.63	-0.51
	287_at	ANK2	ankyrin 2, neuronal	5.6	6.11	-0.51
	818_at	CAMK2G	calcium/calmodulin-dependent protein kinase II gamma	6.52	7.03	-0.51
	2639_at	GCDH	glutaryl-CoA dehydrogenase	6.31	6.82	-0.51
	2531_at	KDSR	3-ketodihydrosphingosine reductase	6.27	6.78	-0.51
	57542_at	KLHL42	kelch-like family member 42	7.39	7.9	-0.51
	11133_at	KPTN	kaptin (actin binding protein)	5.43	5.94	-0.51
	26123_at	TCTN3	tectonic family member 3	7.87	8.38	-0.51
	55128_at	TRIM68	tripartite motif containing 68	7.31	7.82	-0.51
	7566_at	ZNF18	zinc finger protein 18	6.6	7.11	-0.51
	7769_at	ZNF226	zinc finger protein 226	7.35	7.86	-0.51
	126299_at	ZNF428	zinc finger protein 428	6.06	6.57	-0.51
	401588_at	ZNF674-AS1	ZNF674 antisense RNA 1 (head to head)	4.6	5.11	-0.51
	7984_at	ARHGEF5	Rho guanine nucleotide exchange factor (GEF) 5	7.13	7.64	-0.51
	5926_at	ARID4A	AT rich interactive domain 4A (RBP1-like)	5.96	6.47	-0.51
	405_at	ARNT	aryl hydrocarbon receptor nuclear translocator	6.19	6.7	-0.51
	581_at	BAX	BCL2-associated X protein	5.57	6.08	-0.51
	23476_at	BRD4	bromodomain containing 4	8.21	8.72	-0.51
	55108_at	BSDC1	BSD domain containing 1	6.8	7.31	-0.51
	29070_at	CCDC113	coiled-coil domain containing 113	6.42	6.93	-0.51
	92806_at	CENPBD1	CENPB DNA-binding domains containing 1	6.38	6.89	-0.51
	26973_at	CHORDC1	cysteine and histidine-rich domain (CHORD) containing 1	7.4	7.91	-0.51
	284106_at	CISD3	CDGSH iron sulfur domain 3	6.15	6.66	-0.51
	9575_at	CLOCK	clock circadian regulator	7.58	8.09	-0.51
	51117_at	COQ4	coenzyme Q4	7.09	7.6	-0.51
	51163_at	DBR1	debranching RNA lariats 1	7.85	8.36	-0.51
	1742_at	DLG4	discs, large homolog 4 (Drosophila)	5.21	5.72	-0.51
	55192_at	DNAJC17	DnaJ (Hsp40) homolog, subfamily C, member 17	6.46	6.97	-0.51
	548645_at	DNAJC25	DnaJ (Hsp40) homolog, subfamily C , member 25	8.35	8.86	-0.51
	22936_at	ELL2	elongation factor, RNA polymerase II, 2	7.25	7.76	-0.51
	9583_at	ENTPD4	ectonucleoside triphosphate diphosphohydrolase 4	6.24	6.75	-0.51
	388650_at	FAM69A	family with sequence similarity 69, member A	6.21	6.72	-0.51
	89781_at	HPS4	Hermansky-Pudlak syndrome 4	6.01	6.52	-0.51
	56912_at	IFT46	intraflagellar transport 46	7.2	7.71	-0.51
	347252_at	IGFBPL1	insulin-like growth factor binding protein-like 1	7.37	7.88	-0.51
	54442_at	KCTD5	potassium channel tetramerization domain containing 5	7.52	8.03	-0.51
	889_at	KRIT1	KRIT1, ankyrin repeat containing	6.88	7.39	-0.51
	84298_at	LLPH	LLP homolog, long-term synaptic facilitation (Aplysia)	8.28	8.79	-0.51
	100506302_at	LOC100506302	uncharacterized LOC100506302	5.58	6.09	-0.51
	257396_at	LOC257396	uncharacterized LOC257396	4.69	5.2	-0.51
	8930_at	MBD4	methyl-CpG binding domain 4 DNA glycosylase	7.75	8.26	-0.51
	9282_at	MED14	mediator complex subunit 14	6.53	7.04	-0.51
	100132891_at	MSC-AS1	MSC antisense RNA 1	4.36	4.87	-0.51
	266812_at	NAP1L5	nucleosome assembly protein 1-like 5	6.05	6.56	-0.51
	23035_at	PHLPP2	PH domain and leucine rich repeat protein phosphatase 2	7.76	8.27	-0.51
	51090_at	PLLP	plasmolipin	6.98	7.49	-0.51
	55607_at	PPP1R9A	protein phosphatase 1, regulatory subunit 9A	5.58	6.09	-0.51
	5686_at	PSMA5	proteasome subunit alpha 5	6.21	6.72	-0.51
	55285_at	RBM41	RNA binding motif protein 41	5.86	6.37	-0.51
	6391_at	SDHC	succinate dehydrogenase complex, subunit C, integral membrane protein, 15kDa	6.4	6.91	-0.51
	347734_at	SLC35B2	solute carrier family 35 (adenosine 3-phospho 5-phosphosulfate transporter), member B2	9.44	9.95	-0.51
	54978_at	SLC35F6	solute carrier family 35, member F6	7.32	7.83	-0.51
	285343_at	TCAIM	T cell activation inhibitor, mitochondrial	6.4	6.91	-0.51
	7013_at	TERF1	telomeric repeat binding factor (NIMA-interacting) 1	7.74	8.25	-0.51
	162514_at	TRPV3	transient receptor potential cation channel, subfamily V, member 3	4.33	4.84	-0.51
	55236_at	UBA6	ubiquitin-like modifier activating enzyme 6	8.5	9.01	-0.51
	25989_at	ULK3	unc-51 like kinase 3	7.5	8.01	-0.51
	55841_at	WWC3	WWC family member 3	6.57	7.08	-0.51
	7771_at	ZNF112	zinc finger protein 112	6.37	6.88	-0.51
	7748_at	ZNF195	zinc finger protein 195	7.23	7.74	-0.51
	8187_at	ZNF239	zinc finger protein 239	8.23	8.74	-0.51
	116115_at	ZNF526	zinc finger protein 526	6.23	6.74	-0.51
	93134_at	ZNF561	zinc finger protein 561	6.5	7.01	-0.51
	148213_at	ZNF681	zinc finger protein 681	4.34	4.85	-0.51
	124411_at	ZNF720	zinc finger protein 720	7.46	7.97	-0.51
	169834_at	ZNF883	zinc finger protein 883	6.67	7.18	-0.51
	23625_at	FAM89B	family with sequence similarity 89, member B	7.94	8.45	-0.51
	54545_at	MTMR12	myotubularin related protein 12	7.63	8.13	-0.5
	31_at	ACACA	acetyl-CoA carboxylase alpha	8.41	8.91	-0.5
	338692_at	ANKRD13D	ankyrin repeat domain 13 family, member D	5.72	6.22	-0.5
	439_at	ASNA1	arsA arsenite transporter, ATP-binding, homolog 1 (bacterial)	8.39	8.89	-0.5
	23621_at	BACE1	beta-site APP-cleaving enzyme 1	6.9	7.4	-0.5
	29994_at	BAZ2B	bromodomain adjacent to zinc finger domain, 2B	6.43	6.93	-0.5
	57513_at	CASKIN2	CASK interacting protein 2	5.88	6.38	-0.5
	137075_at	CLDN23	claudin 23	5.55	6.05	-0.5
	79901_at	CYBRD1	cytochrome b reductase 1	5.88	6.38	-0.5
	64421_at	DCLRE1C	DNA cross-link repair 1C	6.63	7.13	-0.5
	200895_at	DHFRL1	dihydrofolate reductase-like 1	5.41	5.91	-0.5
	80005_at	DOCK5	dedicator of cytokinesis 5	7.65	8.15	-0.5
	1845_at	DUSP3	dual specificity phosphatase 3	7.4	7.9	-0.5
	1889_at	ECE1	endothelin converting enzyme 1	7.48	7.98	-0.5
	59271_at	EVA1C	eva-1 homolog C (C, elegans)	5.55	6.05	-0.5
	10160_at	FARP1	FERM, RhoGEF (ARHGEF) and pleckstrin domain protein 1 (chondrocyte-derived)	6.42	6.92	-0.5
	26233_at	FBXL6	F-box and leucine-rich repeat protein 6	6.37	6.87	-0.5
	26268_at	FBXO9	F-box protein 9	8.69	9.19	-0.5
	2316_at	FLNA	filamin A, alpha	9.34	9.84	-0.5
	55879_at	GABRQ	gamma-aminobutyric acid (GABA) A receptor, theta	4.76	5.26	-0.5
	727936_at	GXYLT2	glucoside xylosyltransferase 2	4.46	4.96	-0.5
	3727_at	JUND	jun D proto-oncogene	6.61	7.11	-0.5
	10314_at	LANCL1	LanC lantibiotic synthetase component C-like 1 (bacterial)	7.58	8.08	-0.5
	64327_at	LMBR1	limb development membrane protein 1	6.89	7.39	-0.5
	100287896_at	LOC100287896	uncharacterized LOC100287896	4.67	5.17	-0.5
	51690_at	LSM7	LSM7 homolog, U6 small nuclear RNA and mRNA degradation associated	10.26	10.76	-0.5
	10459_at	MAD2L2	MAD2 mitotic arrest deficient-like 2 (yeast)	8.77	9.27	-0.5
	6787_at	NEK4	NIMA-related kinase 4	7.49	7.99	-0.5
	4790_at	NFKB1	nuclear factor of kappa light polypeptide gene enhancer in B-cells 1	8.07	8.57	-0.5
	4814_at	NINJ1	ninjurin 1	7.9	8.4	-0.5
	4926_at	NUMA1	nuclear mitotic apparatus protein 1	6.81	7.31	-0.5
	10039_at	PARP3	poly (ADP-ribose) polymerase family, member 3	5.84	6.34	-0.5
	80003_at	PCNXL2	pecanex-like 2 (Drosophila)	6.17	6.67	-0.5
	10471_at	PFDN6	prefoldin subunit 6	8.67	9.17	-0.5
	10775_at	POP4	POP4 homolog, ribonuclease P/MRP subunit	8.35	8.85	-0.5
	9050_at	PSTPIP2	proline-serine-threonine phosphatase interacting protein 2	4.92	5.42	-0.5
	26095_at	PTPN20	protein tyrosine phosphatase, non-receptor type 20	6.85	7.35	-0.5
	5802_at	PTPRS	protein tyrosine phosphatase, receptor type, S	6	6.5	-0.5
	83732_at	RIOK1	RIO kinase 1	8.73	9.23	-0.5
	23322_at	RPGRIP1L	RPGRIP1-like	4	4.5	-0.5
	9169_at	SCAF11	SR-related CTD-associated factor 11	8.52	9.02	-0.5
	9126_at	SMC3	structural maintenance of chromosomes 3	8.6	9.1	-0.5
	140890_at	SREK1	splicing regulatory glutamine/lysine-rich protein 1	6.11	6.61	-0.5
	23012_at	STK38L	serine/threonine kinase 38 like	6.14	6.64	-0.5
	93624_at	TADA2B	transcriptional adaptor 2B	7.47	7.97	-0.5
	7016_at	TESK1	testis-specific kinase 1	7.51	8.01	-0.5
	144404_at	TMEM120B	transmembrane protein 120B	5.69	6.19	-0.5
	55314_at	TMEM144	transmembrane protein 144	4.62	5.12	-0.5
	219854_at	TMEM218	transmembrane protein 218	4.77	5.27	-0.5
	286262_at	TPRN	taperin	5.38	5.88	-0.5
	57761_at	TRIB3	tribbles pseudokinase 3	8.88	9.38	-0.5
	9875_at	URB1	URB1 ribosome biogenesis 1 homolog (S, cerevisiae)	5.44	5.94	-0.5
	84878_at	ZBTB45	zinc finger and BTB domain containing 45	4.81	5.31	-0.5
	132625_at	ZFP42	ZFP42 zinc finger protein	5.6	6.1	-0.5
	7766_at	ZNF223	zinc finger protein 223	5.3	5.8	-0.5
	130557_at	ZNF513	zinc finger protein 513	6.06	6.56	-0.5
	7633_at	ZNF79	zinc finger protein 79	6.04	6.54	-0.5
	345462_at	ZNF879	zinc finger protein 879	6.31	6.81	-0.5
	64288_at	ZSCAN31	zinc finger and SCAN domain containing 31	4.51	5.01	-0.5
	100506311_at	HOTAIRM1	HOXA transcript antisense RNA, myeloid-specific 1	7.69	8.19	-0.5
	51586_at	MED15	mediator complex subunit 15	7.86	8.36	-0.5
	65982_at	ZSCAN18	zinc finger and SCAN domain containing 18	7.78	8.28	-0.5
	57128_at	LYRM4	LYR motif containing 4	7.72	8.21	-0.49
	54522_at	ANKRD16	ankyrin repeat domain 16	6.17	6.66	-0.49
	285315_at	C3orf33	chromosome 3 open reading frame 33	3.97	4.46	-0.49
	375341_at	C3orf62	chromosome 3 open reading frame 62	5.02	5.51	-0.49
	30850_at	CDR2L	cerebellar degeneration-related protein 2-like	7.47	7.96	-0.49
	1540_at	CYLD	cylindromatosis (turban tumor syndrome)	5.83	6.32	-0.49
	55789_at	DEPDC1B	DEP domain containing 1B	8.1	8.59	-0.49
	120863_at	DEPDC4	DEP domain containing 4	3.73	4.22	-0.49
	26122_at	EPC2	enhancer of polycomb homolog 2 (Drosophila)	6.67	7.16	-0.49
	79033_at	ERI3	ERI1 exoribonuclease family member 3	6.8	7.29	-0.49
	2125_at	EVPL	envoplakin	6.31	6.8	-0.49
	2305_at	FOXM1	forkhead box M1	8.28	8.77	-0.49
	8324_at	FZD7	frizzled class receptor 7	5.99	6.48	-0.49
	2767_at	GNA11	guanine nucleotide binding protein (G protein), alpha 11 (Gq class)	8.29	8.78	-0.49
	55733_at	HHAT	hedgehog acyltransferase	5.58	6.07	-0.49
	3656_at	IRAK2	interleukin-1 receptor-associated kinase 2	6.81	7.3	-0.49
	23303_at	KIF13B	kinesin family member 13B	6.72	7.21	-0.49
	3920_at	LAMP2	lysosomal-associated membrane protein 2	6.89	7.38	-0.49
	729887_at	LOC729887	uncharacterized LOC729887	5.01	5.5	-0.49
	374819_at	LRRC37A3	leucine rich repeat containing 37, member A3	3.41	3.9	-0.49
	53615_at	MBD3	methyl-CpG binding domain protein 3	8.78	9.27	-0.49
	79648_at	MCPH1	microcephalin 1	5.6	6.09	-0.49
	196074_at	METTL15	methyltransferase like 15	6.49	6.98	-0.49
	8776_at	MTMR1	myotubularin related protein 1	7.12	7.61	-0.49
	23054_at	NCOA6	nuclear receptor coactivator 6	9.12	9.61	-0.49
	84166_at	NLRC5	NLR family, CARD domain containing 5	5.04	5.53	-0.49
	84273_at	NOA1	nitric oxide associated 1	8.24	8.73	-0.49
	5325_at	PLAGL1	pleiomorphic adenoma gene-like 1	7.47	7.96	-0.49
	5928_at	RBBP4	retinoblastoma binding protein 4	7.42	7.91	-0.49
	399972_at	ST3GAL4-AS1	ST3GAL4 antisense RNA 1 (head to head)	5.51	6	-0.49
	10206_at	TRIM13	tripartite motif containing 13	6.25	6.74	-0.49
	7274_at	TTPA	tocopherol (alpha) transfer protein	4.85	5.34	-0.49
	57544_at	TXNDC16	thioredoxin domain containing 16	6.6	7.09	-0.49
	494514_at	TYMSOS	TYMS opposite strand	4.67	5.16	-0.49
	7332_at	UBE2L3	ubiquitin-conjugating enzyme E2L 3	7.02	7.51	-0.49
	151525_at	WDSUB1	WD repeat, sterile alpha motif and U-box domain containing 1	6.09	6.58	-0.49
	54432_at	YIPF1	Yip1 domain family, member 1	7.45	7.94	-0.49
	7718_at	ZNF165	zinc finger protein 165	5.51	6	-0.49
	342892_at	ZNF850	zinc finger protein 850	5.35	5.84	-0.49
	22885_at	ABLIM3	actin binding LIM protein family, member 3	6.82	7.31	-0.49
	140461_at	ASB8	ankyrin repeat and SOCS box containing 8	6.44	6.93	-0.49
	93664_at	CADPS2	Ca++-dependent secretion activator 2	6.11	6.6	-0.49
	51148_at	CERCAM	cerebral endothelial cell adhesion molecule	6.48	6.97	-0.49
	1209_at	CLPTM1	cleft lip and palate associated transmembrane protein 1	7.63	8.12	-0.49
	2010_at	EMD	emerin	7.63	8.12	-0.49
	197258_at	FUK	fucokinase	6.94	7.43	-0.49
	57459_at	GATAD2B	GATA zinc finger domain containing 2B	7.23	7.72	-0.49
	26996_at	GPR160	G protein-coupled receptor 160	6.15	6.64	-0.49
	100507316_at	MINCR	MYC-induced long noncoding RNA	5.48	5.97	-0.49
	11163_at	NUDT4	nudix (nucleoside diphosphate linked moiety X)-type motif 4	6.73	7.22	-0.49
	283927_at	NUDT7	nudix (nucleoside diphosphate linked moiety X)-type motif 7	5.44	5.93	-0.49
	8021_at	NUP214	nucleoporin 214kDa	6.82	7.31	-0.49
	10464_at	PIBF1	progesterone immunomodulatory binding factor 1	6.23	6.72	-0.49
	8434_at	RECK	reversion-inducing-cysteine-rich protein with kazal motifs	6.94	7.43	-0.49
	79651_at	RHBDF2	rhomboid 5 homolog 2 (Drosophila)	7.36	7.85	-0.49
	871_at	SERPINH1	serpin peptidase inhibitor, clade H (heat shock protein 47), member 1, (collagen binding protein 1)	7.87	8.36	-0.49
	56906_at	THAP10	THAP domain containing 10	7.55	8.04	-0.49
	9919_at	SEC16A	SEC16 homolog A, endoplasmic reticulum export factor	8.63	9.12	-0.49
	91689_at	SMDT1	single-pass membrane protein with aspartate-rich tail 1	8.46	8.95	-0.49
	23457_at	ABCB9	ATP-binding cassette, sub-family B (MDR/TAP), member 9	4.96	5.44	-0.48
	84945_at	ABHD13	abhydrolase domain containing 13	4.1	4.58	-0.48
	10142_at	AKAP9	A kinase (PRKA) anchor protein 9	5.92	6.4	-0.48
	583_at	BBS2	Bardet-Biedl syndrome 2	7.46	7.94	-0.48
	54964_at	C1orf56	chromosome 1 open reading frame 56	5.74	6.22	-0.48
	7461_at	CLIP2	CAP-GLY domain containing linker protein 2	6.54	7.02	-0.48
	54875_at	CNTLN	centlein, centrosomal protein	4.75	5.23	-0.48
	2188_at	FANCF	Fanconi anemia, complementation group F	5.59	6.07	-0.48
	55612_at	FERMT1	fermitin family member 1	7.89	8.37	-0.48
	102723390_at	FRG1EP	FSHD region gene 1 family member E, pseudogene	4.14	4.62	-0.48
	5045_at	FURIN	furin (paired basic amino acid cleaving enzyme)	7.11	7.59	-0.48
	2535_at	FZD2	frizzled class receptor 2	5.35	5.83	-0.48
	9648_at	GCC2	GRIP and coiled-coil domain containing 2	7.4	7.88	-0.48
	23506_at	GLTSCR1L	GLTSCR1-like	7.07	7.55	-0.48
	2941_at	GSTA4	glutathione S-transferase alpha 4	7.91	8.39	-0.48
	9454_at	HOMER3	homer scaffolding protein 3	6.16	6.64	-0.48
	79047_at	KCTD15	potassium channel tetramerization domain containing 15	6.65	7.13	-0.48
	55634_at	KRBOX4	KRAB box domain containing 4	7.18	7.66	-0.48
	3978_at	LIG1	ligase I, DNA, ATP-dependent	6.95	7.43	-0.48
	9516_at	LITAF	lipopolysaccharide-induced TNF factor	9.19	9.67	-0.48
	101927027_at	LOC101927027	uncharacterized LOC101927027	4.57	5.05	-0.48
	54682_at	MANSC1	MANSC domain containing 1	4.17	4.65	-0.48
	57504_at	MTA3	metastasis associated 1 family, member 3	6.77	7.25	-0.48
	25836_at	NIPBL	Nipped-B homolog (Drosophila)	8.32	8.8	-0.48
	26012_at	NSMF	NMDA receptor synaptonuclear signaling and neuronal migration factor	7.43	7.91	-0.48
	54660_at	PCDHB18P	protocadherin beta 18 pseudogene	4.76	5.24	-0.48
	78991_at	PCYOX1L	prenylcysteine oxidase 1 like	7.9	8.38	-0.48
	57026_at	PDXP	pyridoxal (pyridoxine, vitamin B6) phosphatase	7.61	8.09	-0.48
	65979_at	PHACTR4	phosphatase and actin regulator 4	7.82	8.3	-0.48
	5321_at	PLA2G4A	phospholipase A2, group IVA (cytosolic, calcium-dependent)	3.58	4.06	-0.48
	11201_at	POLI	polymerase (DNA directed) iota	5.72	6.2	-0.48
	25766_at	PRPF40B	PRP40 homolog, pre-mRNA processing factor B	6.46	6.94	-0.48
	375743_at	PTAR1	protein prenyltransferase alpha subunit repeat containing 1	7.35	7.83	-0.48
	5792_at	PTPRF	protein tyrosine phosphatase, receptor type, F	9.18	9.66	-0.48
	154661_at	RUNDC3B	RUN domain containing 3B	3.94	4.42	-0.48
	55164_at	SHQ1	SHQ1, H/ACA ribonucleoprotein assembly factor	8.03	8.51	-0.48
	23161_at	SNX13	sorting nexin 13	6.63	7.11	-0.48
	6817_at	SULT1A1	sulfotransferase family, cytosolic, 1A, phenol-preferring, member 1	7.49	7.97	-0.48
	9913_at	SUPT7L	SPT7-like STAGA complex gamma subunit	6.61	7.09	-0.48
	200765_at	TIGD1	tigger transposable element derived 1	6.77	7.25	-0.48
	7096_at	TLR1	toll-like receptor 1	3.88	4.36	-0.48
	54916_at	TMEM260	transmembrane protein 260	7.04	7.52	-0.48
	10140_at	TOB1	transducer of ERBB2, 1	9.92	10.4	-0.48
	200081_at	TXLNA	taxilin alpha	7.98	8.46	-0.48
	219743_at	TYSND1	trypsin domain containing 1	6.56	7.04	-0.48
	91373_at	UAP1L1	UDP-N-acetylglucosamine pyrophosphorylase 1 like 1	5.11	5.59	-0.48
	7517_at	XRCC3	X-ray repair complementing defective repair in Chinese hamster cells 3	6.16	6.64	-0.48
	79038_at	ZFYVE21	zinc finger, FYVE domain containing 21	8.24	8.72	-0.48
	7773_at	ZNF230	zinc finger protein 230	3.82	4.3	-0.48
	1052_at	CEBPD	CCAAT/enhancer binding protein (C/EBP), delta	9.71	10.19	-0.48
	23197_at	FAF2	Fas associated factor family member 2	8.8	9.28	-0.48
	55324_at	ABCF3	ATP-binding cassette, sub-family F (GCN20), member 3	7.51	7.98	-0.47
	159_at	ADSS	adenylosuccinate synthase	8.87	9.34	-0.47
	51742_at	ARID4B	AT rich interactive domain 4B (RBP1-like)	8.01	8.48	-0.47
	55729_at	ATF7IP	activating transcription factor 7 interacting protein	7.18	7.65	-0.47
	81688_at	C6orf62	chromosome 6 open reading frame 62	8.78	9.25	-0.47
	84809_at	CROCCP2	ciliary rootlet coiled-coil, rootletin pseudogene 2	7.77	8.24	-0.47
	1486_at	CTBS	chitobiase, di-N-acetyl-	6.26	6.73	-0.47
	1497_at	CTNS	cystinosin, lysosomal cystine transporter	7.35	7.82	-0.47
	25861_at	DFNB31	deafness, autosomal recessive 31	5.51	5.98	-0.47
	60625_at	DHX35	DEAH (Asp-Glu-Ala-His) box polypeptide 35	6.6	7.07	-0.47
	54344_at	DPM3	dolichyl-phosphate mannosyltransferase polypeptide 3	8.59	9.06	-0.47
	101927279_at	EP300-AS1	EP300 antisense RNA 1	4.35	4.82	-0.47
	83856_at	FSD1L	fibronectin type III and SPRY domain containing 1-like	4.77	5.24	-0.47
	284459_at	HKR1	HKR1, GLI-Kruppel zinc finger family member	7.1	7.57	-0.47
	10362_at	HMG20B	high mobility group 20B	8.68	9.15	-0.47
	8660_at	IRS2	insulin receptor substrate 2	9.12	9.59	-0.47
	3717_at	JAK2	Janus kinase 2	5.06	5.53	-0.47
	11014_at	KDELR2	KDEL (Lys-Asp-Glu-Leu) endoplasmic reticulum protein retention receptor 2	10.26	10.73	-0.47
	54516_at	MTRF1L	mitochondrial translational release factor 1-like	4.1	4.57	-0.47
	4628_at	MYH10	myosin, heavy chain 10, non-muscle	8.84	9.31	-0.47
	4649_at	MYO9A	myosin IXA	7.6	8.07	-0.47
	78994_at	PRR14	proline rich 14	7.43	7.9	-0.47
	26750_at	RPS6KC1	ribosomal protein S6 kinase, 52kDa, polypeptide 1	8.03	8.5	-0.47
	89958_at	SAPCD2	suppressor APC domain containing 2	6.56	7.03	-0.47
	9733_at	SART3	squamous cell carcinoma antigen recognized by T cells 3	8.7	9.17	-0.47
	83985_at	SPNS1	spinster homolog 1 (Drosophila)	6.68	7.15	-0.47
	9618_at	TRAF4	TNF receptor-associated factor 4	6.43	6.9	-0.47
	9675_at	TTI1	TELO2 interacting protein 1	7.93	8.4	-0.47
	23170_at	TTLL12	tubulin tyrosine ligase-like family member 12	7.43	7.9	-0.47
	84307_at	ZNF397	zinc finger protein 397	5.51	5.98	-0.47
	284323_at	ZNF780A	zinc finger protein 780A	4.14	4.61	-0.47
	199857_at	ALG14	ALG14, UDP-N-acetylglucosaminyltransferase subunit	7.16	7.63	-0.47
	100507117_at	ASAP1-IT2	ASAP1 intronic transcript 2	4.87	5.34	-0.47
	659_at	BMPR2	bone morphogenetic protein receptor, type II (serine/threonine kinase)	6.17	6.64	-0.47
	79020_at	C7orf25	chromosome 7 open reading frame 25	6.45	6.92	-0.47
	58509_at	CACTIN	cactin, spliceosome C complex subunit	6.32	6.79	-0.47
	55722_at	CEP72	centrosomal protein 72kDa	6.66	7.13	-0.47
	11064_at	CNTRL	centriolin	5.69	6.16	-0.47
	80067_at	DCAF17	DDB1 and CUL4 associated factor 17	5.83	6.3	-0.47
	55526_at	DHTKD1	dehydrogenase E1 and transketolase domain containing 1	7.23	7.7	-0.47
	57647_at	DHX37	DEAH (Asp-Glu-Ala-His) box polypeptide 37	6.84	7.31	-0.47
	54808_at	DYM	dymeclin	6.25	6.72	-0.47
	114625_at	ERMAP	erythroblast membrane-associated protein (Scianna blood group)	5.28	5.75	-0.47
	27112_at	FAM155B	family with sequence similarity 155, member B	5.91	6.38	-0.47
	57697_at	FANCM	Fanconi anemia, complementation group M	5.36	5.83	-0.47
	9759_at	HDAC4	histone deacetylase 4	5.91	6.38	-0.47
	11234_at	HPS5	Hermansky-Pudlak syndrome 5	7.62	8.09	-0.47
	3454_at	IFNAR1	interferon (alpha, beta and omega) receptor 1	6.71	7.18	-0.47
	51135_at	IRAK4	interleukin-1 receptor-associated kinase 4	5.62	6.09	-0.47
	7994_at	KAT6A	K(lysine) acetyltransferase 6A	7.46	7.93	-0.47
	23325_at	KIAA1033	KIAA1033	7.4	7.87	-0.47
	114823_at	LENG8	leukocyte receptor cluster (LRC) member 8	6.59	7.06	-0.47
	100506433_at	LINC00648	long intergenic non-protein coding RNA 648	6.96	7.43	-0.47
	203414_at	LINC01560	long intergenic non-protein coding RNA 1560	4.08	4.55	-0.47
	56911_at	MAP3K7CL	MAP3K7 C-terminal like	4.15	4.62	-0.47
	254394_at	MCM9	minichromosome maintenance 9 homologous recombination repair factor	5.38	5.85	-0.47
	4288_at	MKI67	marker of proliferation Ki-67	7.48	7.95	-0.47
	4351_at	MPI	mannose phosphate isomerase	6.49	6.96	-0.47
	79576_at	NKAP	NFKB activating protein	7.07	7.54	-0.47
	9924_at	PAN2	PAN2 poly(A) specific ribonuclease subunit	6.32	6.79	-0.47
	202781_at	PAXIP1-AS1	PAXIP1 antisense RNA 1 (head to head)	6.25	6.72	-0.47
	5786_at	PTPRA	protein tyrosine phosphatase, receptor type, A	6.03	6.5	-0.47
	27175_at	TUBG2	tubulin, gamma 2	6.25	6.72	-0.47
	9310_at	ZNF235	zinc finger protein 235	6.04	6.51	-0.47
	339324_at	ZNF260	zinc finger protein 260	7.42	7.89	-0.47
	90321_at	ZNF766	zinc finger protein 766	7.07	7.54	-0.47
	657_at	BMPR1A	bone morphogenetic protein receptor, type IA	8.13	8.6	-0.47
	57003_at	CCDC47	coiled-coil domain containing 47	8.8	9.27	-0.47
	23277_at	CLUH	clustered mitochondria (cluA/CLU1) homolog	8.39	8.86	-0.47
	65003_at	MRPL11	mitochondrial ribosomal protein L11	9.14	9.61	-0.47
	29101_at	SSU72	SSU72 homolog, RNA polymerase II CTD phosphatase	9.14	9.61	-0.47
	9870_at	AREL1	apoptosis resistant E3 ubiquitin protein ligase 1	8.85	9.31	-0.46
	1265_at	CNN2	calponin 2	8.34	8.8	-0.46
	83648_at	FAM167A	family with sequence similarity 167, member A	8.19	8.65	-0.46
	115290_at	FBXO17	F-box protein 17	8.2	8.66	-0.46
	9456_at	HOMER1	homer scaffolding protein 1	7.67	8.13	-0.46
	93622_at	LOC93622	Morf4 family associated protein 1-like 1 pseudogene	7.76	8.22	-0.46
	55201_at	MAP1S	microtubule-associated protein 1S	5.52	5.98	-0.46
	79728_at	PALB2	partner and localizer of BRCA2	7.93	8.39	-0.46
	9124_at	PDLIM1	PDZ and LIM domain 1	9.78	10.24	-0.46
	5286_at	PIK3C2A	phosphatidylinositol-4-phosphate 3-kinase, catalytic subunit type 2 alpha	6.52	6.98	-0.46
	29968_at	PSAT1	phosphoserine aminotransferase 1	11.62	12.08	-0.46
	11342_at	RNF13	ring finger protein 13	8.86	9.32	-0.46
	57215_at	THAP11	THAP domain containing 11	8.7	9.16	-0.46
	160418_at	TMTC3	transmembrane and tetratricopeptide repeat containing 3	7.52	7.98	-0.46
	92_at	ACVR2A	activin A receptor, type IIA	5.93	6.39	-0.46
	196528_at	ARID2	AT rich interactive domain 2 (ARID, RFX-like)	7.34	7.8	-0.46
	129790_at	C7orf13	chromosome 7 open reading frame 13	6.04	6.5	-0.46
	90060_at	CCDC120	coiled-coil domain containing 120	5.71	6.17	-0.46
	202243_at	CCDC125	coiled-coil domain containing 125	4.76	5.22	-0.46
	55088_at	CCDC186	coiled-coil domain containing 186	5.21	5.67	-0.46
	285331_at	CCDC66	coiled-coil domain containing 66	5.13	5.59	-0.46
	55704_at	CCDC88A	coiled-coil domain containing 88A	6.68	7.14	-0.46
	1387_at	CREBBP	CREB binding protein	6.56	7.02	-0.46
	92737_at	DNER	delta/notch-like EGF repeat containing	4.5	4.96	-0.46
	83989_at	FAM172A	family with sequence similarity 172, member A	5.23	5.69	-0.46
	56204_at	FAM214A	family with sequence similarity 214, member A	7.14	7.6	-0.46
	57184_at	FAM219B	family with sequence similarity 219, member B	6.78	7.24	-0.46
	26190_at	FBXW2	F-box and WD repeat domain containing 2	7.15	7.61	-0.46
	2584_at	GALK1	galactokinase 1	5.88	6.34	-0.46
	57678_at	GPAM	glycerol-3-phosphate acyltransferase, mitochondrial	6.96	7.42	-0.46
	143279_at	HECTD2	HECT domain containing E3 ubiquitin protein ligase 2	6.21	6.67	-0.46
	84263_at	HSDL2	hydroxysteroid dehydrogenase like 2	7.72	8.18	-0.46
	23765_at	IL17RA	interleukin 17 receptor A	6.61	7.07	-0.46
	9798_at	IST1	increased sodium tolerance 1 homolog (yeast)	5.49	5.95	-0.46
	158405_at	KIAA1958	KIAA1958	6.68	7.14	-0.46
	55180_at	LINS1	lines homolog 1	6.56	7.02	-0.46
	64900_at	LPIN3	lipin 3	5.12	5.58	-0.46
	54799_at	MBTD1	mbt domain containing 1	4.12	4.58	-0.46
	54737_at	MPHOSPH8	M-phase phosphoprotein 8	6.71	7.17	-0.46
	138151_at	NACC2	NACC family member 2, BEN and BTB (POZ) domain containing	7.22	7.68	-0.46
	9611_at	NCOR1	nuclear receptor corepressor 1	6.03	6.49	-0.46
	79707_at	NOL9	nucleolar protein 9	7.56	8.02	-0.46
	64943_at	NT5DC2	5-nucleotidase domain containing 2	7.35	7.81	-0.46
	348995_at	NUP43	nucleoporin 43kDa	6.08	6.54	-0.46
	79629_at	OCEL1	occludin/ELL domain containing 1	6.78	7.24	-0.46
	56288_at	PARD3	par-3 family cell polarity regulator	7.16	7.62	-0.46
	80055_at	PGAP1	post-GPI attachment to proteins 1	3.99	4.45	-0.46
	439949_at	PRKCQ-AS1	PRKCQ antisense RNA 1	5.17	5.63	-0.46
	26108_at	PYGO1	pygopus family PHD finger 1	4.6	5.06	-0.46
	286205_at	SCAI	suppressor of cancer cell invasion	5.04	5.5	-0.46
	122060_at	SLAIN1	SLAIN motif family, member 1	5.33	5.79	-0.46
	55234_at	SMU1	smu-1 suppressor of mec-8 and unc-52 homolog (C, elegans)	5.61	6.07	-0.46
	374969_at	SVBP	small vasohibin binding protein	6.67	7.13	-0.46
	7005_at	TEAD3	TEA domain family member 3	6.1	6.56	-0.46
	374491_at	TPTE2P6	transmembrane phosphoinositide 3-phosphatase and tensin homolog 2 pseudogene 6	3.48	3.94	-0.46
	60684_at	TRAPPC11	trafficking protein particle complex 11	5.44	5.9	-0.46
	10475_at	TRIM38	tripartite motif containing 38	6.64	7.1	-0.46
	643224_at	TUBBP5	tubulin, beta pseudogene 5	5.2	5.66	-0.46
	139596_at	UPRT	uracil phosphoribosyltransferase (FUR1) homolog (S, cerevisiae)	6.23	6.69	-0.46
	10406_at	WFDC2	WAP four-disulfide core domain 2	6.61	7.07	-0.46
	64848_at	YTHDC2	YTH domain containing 2	7.23	7.69	-0.46
	7673_at	ZNF222	zinc finger protein 222	6.7	7.16	-0.46
	10795_at	ZNF268	zinc finger protein 268	7.07	7.53	-0.46
	57693_at	ZNF317	zinc finger protein 317	7.79	8.25	-0.46
	80110_at	ZNF614	zinc finger protein 614	6.19	6.65	-0.46
	57232_at	ZNF630	zinc finger protein 630	5.12	5.58	-0.46
	127396_at	ZNF684	zinc finger protein 684	4	4.46	-0.46
	56267_at	CCBL2	cysteine conjugate-beta lyase 2	7.91	8.37	-0.46
	55527_at	FEM1A	fem-1 homolog a (C, elegans)	7.58	8.04	-0.46
	6709_at	SPTAN1	spectrin, alpha, non-erythrocytic 1	8.07	8.53	-0.46
	6829_at	SUPT5H	SPT5 homolog, DSIF elongation factor subunit	7.91	8.37	-0.46
	96764_at	TGS1	trimethylguanosine synthase 1	8.41	8.87	-0.46
	26019_at	UPF2	UPF2 regulator of nonsense transcripts homolog (yeast)	8.73	9.19	-0.46
	84128_at	WDR75	WD repeat domain 75	8.48	8.94	-0.46
	90204_at	ZSWIM1	zinc finger, SWIM-type containing 1	7.58	8.04	-0.46
	406_at	ARNTL	aryl hydrocarbon receptor nuclear translocator-like	8.12	8.57	-0.45
	9044_at	BTAF1	BTAF1 RNA polymerase II, B-TFIID transcription factor-associated, 170kDa	8.62	9.07	-0.45
	23312_at	DMXL2	Dmx-like 2	8.45	8.9	-0.45
	84522_at	JAGN1	jagunal homolog 1	8.7	9.15	-0.45
	10250_at	SRRM1	serine/arginine repetitive matrix 1	9.69	10.14	-0.45
	7164_at	TPD52L1	tumor protein D52-like 1	8.11	8.56	-0.45
	27161_at	AGO2	argonaute RISC catalytic component 2	7.38	7.83	-0.45
	11216_at	AKAP10	A kinase (PRKA) anchor protein 10	7.34	7.79	-0.45
	51566_at	ARMCX3	armadillo repeat containing, X-linked 3	7.14	7.59	-0.45
	23130_at	ATG2A	autophagy related 2A	7.89	8.34	-0.45
	1021_at	CDK6	cyclin-dependent kinase 6	5.16	5.61	-0.45
	51340_at	CRNKL1	crooked neck pre-mRNA splicing factor 1	6.67	7.12	-0.45
	1663_at	DDX11	DEAD/H (Asp-Glu-Ala-Asp/His) box helicase 11	6.74	7.19	-0.45
	2137_at	EXTL3	exostosin-like glycosyltransferase 3	6.49	6.94	-0.45
	79147_at	FKRP	fukutin related protein	6.1	6.55	-0.45
	2774_at	GNAL	guanine nucleotide binding protein (G protein), alpha activating activity polypeptide, olfactory type	5.16	5.61	-0.45
	79654_at	HECTD3	HECT domain containing E3 ubiquitin protein ligase 3	6.49	6.94	-0.45
	3192_at	HNRNPU	heterogeneous nuclear ribonucleoprotein U (scaffold attachment factor A)	6.62	7.07	-0.45
	283219_at	KCTD21	potassium channel tetramerization domain containing 21	5.7	6.15	-0.45
	7403_at	KDM6A	lysine (K)-specific demethylase 6A	5.35	5.8	-0.45
	9314_at	KLF4	Kruppel-like factor 4 (gut)	6.7	7.15	-0.45
	375323_at	LHFPL4	lipoma HMGIC fusion partner-like 4	7.03	7.48	-0.45
	3977_at	LIFR	leukemia inhibitory factor receptor alpha	5.43	5.88	-0.45
	399818_at	METTL10	methyltransferase like 10	6.28	6.73	-0.45
	23164_at	MPRIP	myosin phosphatase Rho interacting protein	6.59	7.04	-0.45
	91662_at	NLRP12	NLR family, pyrin domain containing 12	6	6.45	-0.45
	83594_at	NUDT12	nudix (nucleoside diphosphate linked moiety X)-type motif 12	6.14	6.59	-0.45
	5526_at	PPP2R5B	protein phosphatase 2, regulatory subunit B, beta	6.45	6.9	-0.45
	79589_at	RNF128	ring finger protein 128, E3 ubiquitin protein ligase	6.09	6.54	-0.45
	51773_at	RSF1	remodeling and spacing factor 1	7.21	7.66	-0.45
	65078_at	RTN4R	reticulon 4 receptor	5.39	5.84	-0.45
	9481_at	SLC25A27	solute carrier family 25, member 27	4	4.45	-0.45
	6603_at	SMARCD2	SWI/SNF related, matrix associated, actin dependent regulator of chromatin, subfamily d, member 2	7.94	8.39	-0.45
	54861_at	SNRK	SNF related kinase	7.88	8.33	-0.45
	79178_at	THTPA	thiamine triphosphatase	6.09	6.54	-0.45
	84216_at	TMEM117	transmembrane protein 117	5.49	5.94	-0.45
	23093_at	TTLL5	tubulin tyrosine ligase-like family member 5	7.41	7.86	-0.45
	29855_at	UBN1	ubinuclein 1	7.28	7.73	-0.45
	221806_at	VWDE	von Willebrand factor D and EGF domains	4.13	4.58	-0.45
	11152_at	WDR45	WD repeat domain 45	6.92	7.37	-0.45
	79726_at	WDR59	WD repeat domain 59	6.89	7.34	-0.45
	84133_at	ZNRF3	zinc and ring finger 3	6.78	7.23	-0.45
	23_at	ABCF1	ATP-binding cassette, sub-family F (GCN20), member 1	8.88	9.33	-0.45
	9031_at	BAZ1B	bromodomain adjacent to zinc finger domain, 1B	8.97	9.42	-0.45
	286122_at	C8orf31	chromosome 8 open reading frame 31	5.4	5.85	-0.45
	9994_at	CASP8AP2	caspase 8 associated protein 2	7.92	8.37	-0.45
	1455_at	CSNK1G2	casein kinase 1, gamma 2	8.17	8.62	-0.45
	1650_at	DDOST	dolichyl-diphosphooligosaccharide--protein glycosyltransferase subunit (non-catalytic)	10.13	10.58	-0.45
	23710_at	GABARAPL1	GABA(A) receptor-associated protein like 1	5.86	6.31	-0.45
	2962_at	GTF2F1	general transcription factor IIF, polypeptide 1, 74kDa	7.9	8.35	-0.45
	26061_at	HACL1	2-hydroxyacyl-CoA lyase 1	8	8.45	-0.45
	3399_at	ID3	inhibitor of DNA binding 3, dominant negative helix-loop-helix protein	10.14	10.59	-0.45
	3592_at	IL12A	interleukin 12A	4.73	5.18	-0.45
	3988_at	LIPA	lipase A, lysosomal acid, cholesterol esterase	9.56	10.01	-0.45
	51116_at	MRPS2	mitochondrial ribosomal protein S2	9.07	9.52	-0.45
	64175_at	P3H1	prolyl 3-hydroxylase 1	7.48	7.93	-0.45
	27315_at	PGAP2	post-GPI attachment to proteins 2	8.07	8.52	-0.45
	135293_at	PM20D2	peptidase M20 domain containing 2	8.32	8.77	-0.45
	25945_at	PVRL3	poliovirus receptor-related 3	5.86	6.31	-0.45
	6158_at	RPL28	ribosomal protein L28	7.73	8.18	-0.45
	146857_at	SLFN13	schlafen family member 13	5.15	5.6	-0.45
	7515_at	XRCC1	X-ray repair complementing defective repair in Chinese hamster cells 1	6.94	7.39	-0.45
	9189_at	ZBED1	zinc finger, BED-type containing 1	7.4	7.85	-0.45
	87_at	ACTN1	actinin, alpha 1	11.03	11.47	-0.44
	84270_at	C9orf89	chromosome 9 open reading frame 89	8.44	8.88	-0.44
	994_at	CDC25B	cell division cycle 25B	9.61	10.05	-0.44
	3005_at	H1F0	H1 histone family, member 0	9.61	10.05	-0.44
	4174_at	MCM5	minichromosome maintenance complex component 5	8.79	9.23	-0.44
	78988_at	MRPL57	mitochondrial ribosomal protein L57	9.11	9.55	-0.44
	6100_at	RP9	retinitis pigmentosa 9 (autosomal dominant)	8.02	8.46	-0.44
	8834_at	TMEM11	transmembrane protein 11	8.54	8.98	-0.44
	25980_at	AAR2	AAR2 splicing factor homolog	8.25	8.69	-0.44
	29_at	ABR	active BCR-related	6.95	7.39	-0.44
	29777_at	ABT1	activator of basal transcription 1	8.21	8.65	-0.44
	54882_at	ANKHD1	ankyrin repeat and KH domain containing 1	7.93	8.37	-0.44
	84904_at	ARHGEF39	Rho guanine nucleotide exchange factor (GEF) 39	5.51	5.95	-0.44
	10095_at	ARPC1B	actin related protein 2/3 complex, subunit 1B, 41kDa	10.8	11.24	-0.44
	84933_at	C8orf76	chromosome 8 open reading frame 76	8.71	9.15	-0.44
	83692_at	CD99L2	CD99 molecule-like 2	6.93	7.37	-0.44
	1675_at	CFD	complement factor D (adipsin)	5.78	6.22	-0.44
	10428_at	CFDP1	craniofacial development protein 1	7.14	7.58	-0.44
	55636_at	CHD7	chromodomain helicase DNA binding protein 7	7.35	7.79	-0.44
	1363_at	CPE	carboxypeptidase E	5.96	6.4	-0.44
	80315_at	CPEB4	cytoplasmic polyadenylation element binding protein 4	5.74	6.18	-0.44
	9586_at	CREB5	cAMP responsive element binding protein 5	5.61	6.05	-0.44
	1477_at	CSTF1	cleavage stimulation factor, 3 pre-RNA, subunit 1, 50kDa	7.64	8.08	-0.44
	55086_at	CXorf57	chromosome X open reading frame 57	5.62	6.06	-0.44
	1613_at	DAPK3	death-associated protein kinase 3	6.21	6.65	-0.44
	285761_at	DCBLD1	discoidin, CUB and LCCL domain containing 1	6.52	6.96	-0.44
	317781_at	DDX51	DEAD (Asp-Glu-Ala-Asp) box polypeptide 51	5.92	6.36	-0.44
	57706_at	DENND1A	DENN/MADD domain containing 1A	6.9	7.34	-0.44
	91614_at	DEPDC7	DEP domain containing 7	6.22	6.66	-0.44
	28955_at	DEXI	Dexi homolog (mouse)	7.61	8.05	-0.44
	55741_at	EDEM2	ER degradation enhancer, mannosidase alpha-like 2	7.69	8.13	-0.44
	2004_at	ELK3	ELK3, ETS-domain protein (SRF accessory protein 2)	7.11	7.55	-0.44
	114799_at	ESCO1	establishment of sister chromatid cohesion N-acetyltransferase 1	6.6	7.04	-0.44
	55770_at	EXOC2	exocyst complex component 2	7.17	7.61	-0.44
	23201_at	FAM168A	family with sequence similarity 168, member A	7.03	7.47	-0.44
	64839_at	FBXL17	F-box and leucine-rich repeat protein 17	4	4.44	-0.44
	2882_at	GPX7	glutathione peroxidase 7	5.53	5.97	-0.44
	283464_at	GXYLT1	glucoside xylosyltransferase 1	6.99	7.43	-0.44
	10767_at	HBS1L	HBS1-like translational GTPase	6.49	6.93	-0.44
	259217_at	HSPA12A	heat shock 70kDa protein 12A	5.53	5.97	-0.44
	282973_at	JAKMIP3	Janus kinase and microtubule interacting protein 3	5.53	5.97	-0.44
	84456_at	L3MBTL3	l(3)mbt-like 3 (Drosophila)	5.45	5.89	-0.44
	10162_at	LPCAT3	lysophosphatidylcholine acyltransferase 3	5.39	5.83	-0.44
	84859_at	LRCH3	leucine-rich repeats and calponin homology (CH) domain containing 3	5.98	6.42	-0.44
	84061_at	MAGT1	magnesium transporter 1	8.3	8.74	-0.44
	23383_at	MAU2	MAU2 sister chromatid cohesion factor	6.78	7.22	-0.44
	64981_at	MRPL34	mitochondrial ribosomal protein L34	8.5	8.94	-0.44
	51258_at	MRPL51	mitochondrial ribosomal protein L51	9.42	9.86	-0.44
	57106_at	NAT14	N-acetyltransferase 14 (GCN5-related, putative)	6.42	6.86	-0.44
	8202_at	NCOA3	nuclear receptor coactivator 3	6.89	7.33	-0.44
	4803_at	NGF	nerve growth factor (beta polypeptide)	7.5	7.94	-0.44
	4836_at	NMT1	N-myristoyltransferase 1	7.51	7.95	-0.44
	8602_at	NOP14	NOP14 nucleolar protein	8.16	8.6	-0.44
	339229_at	OXLD1	oxidoreductase-like domain containing 1	8.21	8.65	-0.44
	55670_at	PEX26	peroxisomal biogenesis factor 26	7.15	7.59	-0.44
	9749_at	PHACTR2	phosphatase and actin regulator 2	7.1	7.54	-0.44
	5576_at	PRKAR2A	protein kinase, cAMP-dependent, regulatory, type II, alpha	8.31	8.75	-0.44
	29098_at	RANGRF	RAN guanine nucleotide release factor	7.85	8.29	-0.44
	5933_at	RBL1	retinoblastoma-like 1	4.49	4.93	-0.44
	57589_at	RIC1	RIC1 homolog, RAB6A GEF complex partner 1	5.73	6.17	-0.44
	353116_at	RILPL1	Rab interacting lysosomal protein-like 1	7.56	8	-0.44
	55781_at	RIOK2	RIO kinase 2	7.36	7.8	-0.44
	154214_at	RNF217	ring finger protein 217	4.81	5.25	-0.44
	57140_at	RNPEPL1	arginyl aminopeptidase (aminopeptidase B)-like 1	6.79	7.23	-0.44
	57521_at	RPTOR	regulatory associated protein of MTOR, complex 1	6.67	7.11	-0.44
	79595_at	SAP130	Sin3A-associated protein, 130kDa	7.2	7.64	-0.44
	9728_at	SECISBP2L	SECIS binding protein 2-like	6.64	7.08	-0.44
	6470_at	SHMT1	serine hydroxymethyltransferase 1 (soluble)	7.07	7.51	-0.44
	55630_at	SLC39A4	solute carrier family 39 (zinc transporter), member 4	7.24	7.68	-0.44
	124935_at	SLC43A2	solute carrier family 43 (amino acid system L transporter), member 2	5.65	6.09	-0.44
	23293_at	SMG6	SMG6 nonsense mediated mRNA decay factor	5.42	5.86	-0.44
	735301_at	SNHG9	small nucleolar RNA host gene 9	5.05	5.49	-0.44
	10174_at	SORBS3	sorbin and SH3 domain containing 3	5.95	6.39	-0.44
	23380_at	SRGAP2	SLIT-ROBO Rho GTPase activating protein 2	6.57	7.01	-0.44
	55014_at	STX17	syntaxin 17	6.4	6.84	-0.44
	7064_at	THOP1	thimet oligopeptidase 1	8.07	8.51	-0.44
	8914_at	TIMELESS	timeless circadian clock	6.23	6.67	-0.44
	10766_at	TOB2	transducer of ERBB2, 2	6.39	6.83	-0.44
	4591_at	TRIM37	tripartite motif containing 37	7.81	8.25	-0.44
	55006_at	TRMT61B	tRNA methyltransferase 61B	8.1	8.54	-0.44
	7329_at	UBE2I	ubiquitin-conjugating enzyme E2I	7.85	8.29	-0.44
	27005_at	USP21	ubiquitin specific peptidase 21	7.35	7.79	-0.44
	84749_at	USP30	ubiquitin specific peptidase 30	6.53	6.97	-0.44
	55823_at	VPS11	vacuolar protein sorting 11 homolog (S, cerevisiae)	6.92	7.36	-0.44
	63920_at	ZBED8	zinc finger, BED-type containing 8	5.81	6.25	-0.44
	57621_at	ZBTB2	zinc finger and BTB domain containing 2	7.2	7.64	-0.44
	162967_at	ZNF320	zinc finger protein 320	5.57	6.01	-0.44
	100129482_at	ZNF37BP	zinc finger protein 37B, pseudogene	4.64	5.08	-0.44
	64763_at	ZNF574	zinc finger protein 574	7	7.44	-0.44
	7626_at	ZNF75D	zinc finger protein 75D	4.18	4.62	-0.44
	55769_at	ZNF83	zinc finger protein 83	7.36	7.8	-0.44
	51_at	ACOX1	acyl-CoA oxidase 1, palmitoyl	6.56	6.99	-0.43
	56894_at	AGPAT3	1-acylglycerol-3-phosphate O-acyltransferase 3	7.97	8.4	-0.43
	120534_at	ARL14EP	ADP-ribosylation factor-like 14 effector protein	7.71	8.14	-0.43
	84100_at	ARL6	ADP-ribosylation factor-like 6	4.52	4.95	-0.43
	51027_at	BOLA1	bolA family member 1	8.12	8.55	-0.43
	823_at	CAPN1	calpain 1, (mu/I) large subunit	6.76	7.19	-0.43
	343099_at	CCDC18	coiled-coil domain containing 18	4.52	4.95	-0.43
	54462_at	CCSER2	coiled-coil serine-rich protein 2	6.22	6.65	-0.43
	55743_at	CHFR	checkpoint with forkhead and ring finger domains, E3 ubiquitin protein ligase	7.7	8.13	-0.43
	23059_at	CLUAP1	clusterin associated protein 1	6.14	6.57	-0.43
	51306_at	FAM13B	family with sequence similarity 13, member B	7.64	8.07	-0.43
	55572_at	FOXRED1	FAD-dependent oxidoreductase domain containing 1	7.8	8.23	-0.43
	284702_at	HNRNPU-AS1	HNRNPU antisense RNA 1	8.03	8.46	-0.43
	80853_at	KDM7A	lysine (K)-specific demethylase 7A	5.31	5.74	-0.43
	29959_at	NRBP1	nuclear receptor binding protein 1	8.29	8.72	-0.43
	9659_at	PDE4DIP	phosphodiesterase 4D interacting protein	7.31	7.74	-0.43
	11099_at	PTPN21	protein tyrosine phosphatase, non-receptor type 21	5.55	5.98	-0.43
	10432_at	RBM14	RNA binding motif protein 14	6.55	6.98	-0.43
	54502_at	RBM47	RNA binding motif protein 47	6.27	6.7	-0.43
	283537_at	SLC46A3	solute carrier family 46, member 3	7.52	7.95	-0.43
	11346_at	SYNPO	synaptopodin	6.72	7.15	-0.43
	6883_at	TAF12	TAF12 RNA polymerase II, TATA box binding protein (TBP)-associated factor, 20kDa	7.52	7.95	-0.43
	55219_at	TMEM57	transmembrane protein 57	5.43	5.86	-0.43
	51542_at	VPS54	vacuolar protein sorting 54 homolog (S, cerevisiae)	8.54	8.97	-0.43
	677_at	ZFP36L1	ZFP36 ring finger protein-like 1	6.6	7.03	-0.43
	7678_at	ZNF124	zinc finger protein 124	5.47	5.9	-0.43
	93953_at	ACRC	acidic repeat containing	4.99	5.42	-0.43
	26523_at	AGO1	argonaute RISC catalytic component 1	6.2	6.63	-0.43
	10598_at	AHSA1	AHA1, activator of heat shock 90kDa protein ATPase homolog 1 (yeast)	10.18	10.61	-0.43
	219_at	ALDH1B1	aldehyde dehydrogenase 1 family, member B1	7.17	7.6	-0.43
	160428_at	ALDH1L2	aldehyde dehydrogenase 1 family, member L2	5.21	5.64	-0.43
	29123_at	ANKRD11	ankyrin repeat domain 11	8.38	8.81	-0.43
	790_at	CAD	carbamoyl-phosphate synthetase 2, aspartate transcarbamylase, and dihydroorotase	8.02	8.45	-0.43
	808_at	CALM3	calmodulin 3 (phosphorylase kinase, delta)	8.05	8.48	-0.43
	57680_at	CHD8	chromodomain helicase DNA binding protein 8	7.68	8.11	-0.43
	9022_at	CLIC3	chloride intracellular channel 3	4.74	5.17	-0.43
	80169_at	CTC1	CTS telomere maintenance complex component 1	5.2	5.63	-0.43
	1730_at	DIAPH2	diaphanous-related formin 2	6.58	7.01	-0.43
	1997_at	ELF1	E74-like factor 1 (ets domain transcription factor)	8.34	8.77	-0.43
	2050_at	EPHB4	EPH receptor B4	6.83	7.26	-0.43
	285172_at	FAM126B	family with sequence similarity 126, member B	6.03	6.46	-0.43
	10667_at	FARS2	phenylalanyl-tRNA synthetase 2, mitochondrial	7.11	7.54	-0.43
	200058_at	FLJ23867	uncharacterized protein FLJ23867	6.54	6.97	-0.43
	2697_at	GJA1	gap junction protein, alpha 1, 43kDa	7.25	7.68	-0.43
	2770_at	GNAI1	guanine nucleotide binding protein (G protein), alpha inhibiting activity polypeptide 1	7.12	7.55	-0.43
	29899_at	GPSM2	G-protein signaling modulator 2	8.22	8.65	-0.43
	54985_at	HCFC1R1	host cell factor C1 regulator 1 (XPO1 dependent)	7.76	8.19	-0.43
	3485_at	IGFBP2	insulin-like growth factor binding protein 2, 36kDa	6.23	6.66	-0.43
	643314_at	KIAA0754	KIAA0754	4.11	4.54	-0.43
	23641_at	LDOC1	leucine zipper, down-regulated in cancer 1	8.85	9.28	-0.43
	9926_at	LPGAT1	lysophosphatidylglycerol acyltransferase 1	7.74	8.17	-0.43
	4170_at	MCL1	myeloid cell leukemia 1	9.9	10.33	-0.43
	11282_at	MGAT4B	mannosyl (alpha-1,3-)-glycoprotein beta-1,4-N-acetylglucosaminyltransferase, isozyme B	9.96	10.39	-0.43
	27030_at	MLH3	mutL homolog 3	7.24	7.67	-0.43
	4298_at	MLLT1	myeloid/lymphoid or mixed-lineage leukemia; translocated to, 1	6.78	7.21	-0.43
	4343_at	MOV10	Mov10 RISC complex RNA helicase	5.95	6.38	-0.43
	4750_at	NEK1	NIMA-related kinase 1	5.96	6.39	-0.43
	4815_at	NINJ2	ninjurin 2	5.12	5.55	-0.43
	4885_at	NPTX2	neuronal pentraxin II	5.75	6.18	-0.43
	4924_at	NUCB1	nucleobindin 1	6.58	7.01	-0.43
	9253_at	NUMBL	numb homolog (Drosophila)-like	7.4	7.83	-0.43
	130497_at	OSR1	odd-skipped related transciption factor 1	4.19	4.62	-0.43
	148479_at	PHF13	PHD finger protein 13	8.68	9.11	-0.43
	129285_at	PPP1R21	protein phosphatase 1, regulatory subunit 21	6.88	7.31	-0.43
	5796_at	PTPRK	protein tyrosine phosphatase, receptor type, K	8.1	8.53	-0.43
	26056_at	RAB11FIP5	RAB11 family interacting protein 5 (class I)	7.53	7.96	-0.43
	10509_at	SEMA4B	sema domain, immunoglobulin domain (Ig), transmembrane domain (TM) and short cytoplasmic domain, (semaphorin) 4B	10.55	10.98	-0.43
	134549_at	SHROOM1	shroom family member 1	6.29	6.72	-0.43
	26503_at	SLC17A5	solute carrier family 17 (acidic sugar transporter), member 5	5.92	6.35	-0.43
	7029_at	TFDP2	transcription factor Dp-2 (E2F dimerization partner 2)	6.41	6.84	-0.43
	387521_at	TMEM189	transmembrane protein 189	8.26	8.69	-0.43
	84283_at	TMEM79	transmembrane protein 79	6.9	7.33	-0.43
	85456_at	TNKS1BP1	tankyrase 1 binding protein 1, 182kDa	5.88	6.31	-0.43
	8295_at	TRRAP	transformation/transcription domain-associated protein	7.44	7.87	-0.43
	150737_at	TTC30B	tetratricopeptide repeat domain 30B	3.66	4.09	-0.43
	65125_at	WNK1	WNK lysine deficient protein kinase 1	8.36	8.79	-0.43
	79029_at	SPATA5L1	spermatogenesis associated 5-like 1	9.29	9.71	-0.42
	8692_at	HYAL2	hyaluronoglucosaminidase 2	7.63	8.05	-0.42
	11313_at	LYPLA2	lysophospholipase II	7.88	8.3	-0.42
	100506696_at	PCAT6	prostate cancer associated transcript 6 (non-protein coding)	4.31	4.73	-0.42
	25914_at	RTTN	rotatin	6.06	6.48	-0.42
	90333_at	ZNF468	zinc finger protein 468	7.88	8.3	-0.42
	84083_at	ZRANB3	zinc finger, RAN-binding domain containing 3	5.27	5.69	-0.42
	9590_at	AKAP12	A kinase (PRKA) anchor protein 12	7.45	7.87	-0.42
	29086_at	BABAM1	BRISC and BRCA1 A complex member 1	9.2	9.62	-0.42
	79738_at	BBS10	Bardet-Biedl syndrome 10	7.24	7.66	-0.42
	100526820_at	CAHM	colon adenocarcinoma hypermethylated (non-protein coding)	4.93	5.35	-0.42
	55739_at	CARKD	carbohydrate kinase domain containing	8.64	9.06	-0.42
	901_at	CCNG2	cyclin G2	4.82	5.24	-0.42
	1029_at	CDKN2A	cyclin-dependent kinase inhibitor 2A	9	9.42	-0.42
	283638_at	CEP170B	centrosomal protein 170B	8.1	8.52	-0.42
	10036_at	CHAF1A	chromatin assembly factor 1, subunit A (p150)	7.22	7.64	-0.42
	51029_at	DESI2	desumoylating isopeptidase 2	8.94	9.36	-0.42
	55070_at	DET1	de-etiolated homolog 1 (Arabidopsis)	7.11	7.53	-0.42
	1915_at	EEF1A1	eukaryotic translation elongation factor 1 alpha 1	7.77	8.19	-0.42
	256364_at	EML3	echinoderm microtubule associated protein like 3	6.32	6.74	-0.42
	83541_at	FAM110A	family with sequence similarity 110, member A	5.53	5.95	-0.42
	26235_at	FBXL4	F-box and leucine-rich repeat protein 4	6.93	7.35	-0.42
	7855_at	FZD5	frizzled class receptor 5	5.91	6.33	-0.42
	54865_at	GPATCH4	G patch domain containing 4	9.96	10.38	-0.42
	9330_at	GTF3C3	general transcription factor IIIC, polypeptide 3, 102kDa	6.21	6.63	-0.42
	55766_at	H2AFJ	H2A histone family, member J	5.24	5.66	-0.42
	100859930_at	HEIH	hepatocellular carcinoma up-regulated EZH2-associated long non-coding RNA	8.18	8.6	-0.42
	92906_at	HNRNPLL	heterogeneous nuclear ribonucleoprotein L-like	6.71	7.13	-0.42
	3225_at	HOXC9	homeobox C9	6.4	6.82	-0.42
	389792_at	IER5L	immediate early response 5-like	6.49	6.91	-0.42
	8821_at	INPP4B	inositol polyphosphate-4-phosphatase type II B	3.96	4.38	-0.42
	63971_at	KIF13A	kinesin family member 13A	6.6	7.02	-0.42
	80311_at	KLHL15	kelch-like family member 15	7.42	7.84	-0.42
	100505687_at	LINC00888	long intergenic non-protein coding RNA 888	6.39	6.81	-0.42
	729970_at	LOC729970	hCG2028352-like	4.62	5.04	-0.42
	114044_at	MCM3AP-AS1	MCM3AP antisense RNA 1	6.22	6.64	-0.42
	79066_at	METTL16	methyltransferase like 16	6.94	7.36	-0.42
	51108_at	METTL9	methyltransferase like 9	6.75	7.17	-0.42
	375056_at	MIA3	melanoma inhibitory activity family, member 3	6.72	7.14	-0.42
	23077_at	MYCBP2	MYC binding protein 2, E3 ubiquitin protein ligase	7.93	8.35	-0.42
	339344_at	MYPOP	Myb-related transcription factor, partner of profilin	5.7	6.12	-0.42
	51594_at	NBAS	neuroblastoma amplified sequence	5.98	6.4	-0.42
	4863_at	NPAT	nuclear protein, ataxia-telangiectasia locus	6.83	7.25	-0.42
	115209_at	OMA1	OMA1 zinc metallopeptidase	7.05	7.47	-0.42
	22976_at	PAXIP1	PAX interacting (with transcription-activation domain) protein 1	9.09	9.51	-0.42
	5164_at	PDK2	pyruvate dehydrogenase kinase, isozyme 2	6.51	6.93	-0.42
	5257_at	PHKB	phosphorylase kinase, beta	6.9	7.32	-0.42
	5295_at	PIK3R1	phosphoinositide-3-kinase, regulatory subunit 1 (alpha)	5.49	5.91	-0.42
	5303_at	PIN4	peptidylprolyl cis/trans isomerase, NIMA-interacting 4	5.72	6.14	-0.42
	9373_at	PLAA	phospholipase A2-activating protein	6.03	6.45	-0.42
	8496_at	PPFIBP1	PTPRF interacting protein, binding protein 1 (liprin beta 1)	5.7	6.12	-0.42
	8899_at	PRPF4B	pre-mRNA processing factor 4B	8	8.42	-0.42
	84957_at	RELT	RELT tumor necrosis factor receptor	7.05	7.47	-0.42
	9921_at	RNF10	ring finger protein 10	8.25	8.67	-0.42
	163786_at	SASS6	SAS-6 centriolar assembly protein	7.1	7.52	-0.42
	83443_at	SF3B5	splicing factor 3b, subunit 5, 10kDa	10.32	10.74	-0.42
	2810_at	SFN	stratifin	12.24	12.66	-0.42
	11001_at	SLC27A2	solute carrier family 27 (fatty acid transporter), member 2	6.79	7.21	-0.42
	153129_at	SLC38A9	solute carrier family 38, member 9	6.87	7.29	-0.42
	84250_at	SLF1	SMC5-SMC6 complex localization factor 1	6.23	6.65	-0.42
	8773_at	SNAP23	synaptosomal-associated protein, 23kDa	7.42	7.84	-0.42
	6646_at	SOAT1	sterol O-acyltransferase 1	7.66	8.08	-0.42
	10474_at	TADA3	transcriptional adaptor 3	5.99	6.41	-0.42
	9830_at	TRIM14	tripartite motif containing 14	8.46	8.88	-0.42
	55621_at	TRMT1	tRNA methyltransferase 1	6.74	7.16	-0.42
	7249_at	TSC2	tuberous sclerosis 2	6.65	7.07	-0.42
	92104_at	TTC30A	tetratricopeptide repeat domain 30A	4.51	4.93	-0.42
	9724_at	UTP14C	UTP14, U3 small nucleolar ribonucleoprotein, homolog C (yeast)	8.1	8.52	-0.42
	23214_at	XPO6	exportin 6	8.97	9.39	-0.42
	387032_at	ZKSCAN4	zinc finger with KRAB and SCAN domains 4	6.76	7.18	-0.42
	7696_at	ZNF137P	zinc finger protein 137, pseudogene	4.2	4.62	-0.42
	282890_at	ZNF311	zinc finger protein 311	5.08	5.5	-0.42
	9668_at	ZNF432	zinc finger protein 432	7.01	7.43	-0.42
	7562_at	ZNF708	zinc finger protein 708	5.98	6.4	-0.42
	57380_at	MRS2	MRS2 magnesium transporter	7.61	8.03	-0.42
	5613_at	PRKX	protein kinase, X-linked	3.97	4.39	-0.42
	6875_at	TAF4B	TAF4b RNA polymerase II, TATA box binding protein (TBP)-associated factor, 105kDa	7.61	8.03	-0.42
	54811_at	ZNF562	zinc finger protein 562	7.61	8.03	-0.42
	89845_at	ABCC10	ATP-binding cassette, sub-family C (CFTR/MRP), member 10	7.81	8.22	-0.41
	2517_at	FUCA1	fucosidase, alpha-L- 1, tissue	7.8	8.21	-0.41
	84950_at	PRPF38A	pre-mRNA processing factor 38A	7.97	8.38	-0.41
	5701_at	PSMC2	proteasome 26S subunit, ATPase 2	7.89	8.3	-0.41
	22_at	ABCB7	ATP-binding cassette, sub-family B (MDR/TAP), member 7	8.2	8.61	-0.41
	51479_at	ANKFY1	ankyrin repeat and FYVE domain containing 1	7.9	8.31	-0.41
	23192_at	ATG4B	autophagy related 4B, cysteine peptidase	7.09	7.5	-0.41
	56987_at	BBX	bobby sox homolog (Drosophila)	8.43	8.84	-0.41
	144233_at	BCDIN3D	BCDIN3 domain containing	6.51	6.92	-0.41
	54014_at	BRWD1	bromodomain and WD repeat domain containing 1	6.1	6.51	-0.41
	57102_at	C12orf4	chromosome 12 open reading frame 4	7.03	7.44	-0.41
	132720_at	C4orf32	chromosome 4 open reading frame 32	8.24	8.65	-0.41
	8621_at	CDK13	cyclin-dependent kinase 13	6.67	7.08	-0.41
	1060_at	CENPC	centromere protein C	7.53	7.94	-0.41
	85459_at	CEP295	centrosomal protein 295kDa	6.79	7.2	-0.41
	221184_at	CPNE2	copine II	8.85	9.26	-0.41
	55790_at	CSGALNACT1	chondroitin sulfate N-acetylgalactosaminyltransferase 1	6.3	6.71	-0.41
	196993_at	CT62	cancer/testis antigen 62	4.37	4.78	-0.41
	23259_at	DDHD2	DDHD domain containing 2	8.34	8.75	-0.41
	1723_at	DHODH	dihydroorotate dehydrogenase (quinone)	6.05	6.46	-0.41
	8666_at	EIF3G	eukaryotic translation initiation factor 3, subunit G	9.95	10.36	-0.41
	55740_at	ENAH	enabled homolog (Drosophila)	7.32	7.73	-0.41
	201163_at	FLCN	folliculin	5.07	5.48	-0.41
	23048_at	FNBP1	formin binding protein 1	8.87	9.28	-0.41
	54815_at	GATAD2A	GATA zinc finger domain containing 2A	7.56	7.97	-0.41
	54552_at	GNL3L	guanine nucleotide binding protein-like 3 (nucleolar)-like	6.08	6.49	-0.41
	53836_at	GPR87	G protein-coupled receptor 87	4.33	4.74	-0.41
	3219_at	HOXB9	homeobox B9	6.34	6.75	-0.41
	3398_at	ID2	inhibitor of DNA binding 2, dominant negative helix-loop-helix protein	8.06	8.47	-0.41
	56623_at	INPP5E	inositol polyphosphate-5-phosphatase E	8.05	8.46	-0.41
	9371_at	KIF3B	kinesin family member 3B	8.26	8.67	-0.41
	100505929_at	LINC01549	long intergenic non-protein coding RNA 1549	3.43	3.84	-0.41
	57470_at	LRRC47	leucine rich repeat containing 47	9.75	10.16	-0.41
	56262_at	LRRC8A	leucine rich repeat containing 8 family, member A	8.9	9.31	-0.41
	4116_at	MAGOH	mago homolog, exon junction complex core component	7.58	7.99	-0.41
	378938_at	MALAT1	metastasis associated lung adenocarcinoma transcript 1 (non-protein coding)	10.33	10.74	-0.41
	8550_at	MAPKAPK5	mitogen-activated protein kinase-activated protein kinase 5	8.06	8.47	-0.41
	23295_at	MGRN1	mahogunin ring finger 1, E3 ubiquitin protein ligase	7.67	8.08	-0.41
	4627_at	MYH9	myosin, heavy chain 9, non-muscle	8.73	9.14	-0.41
	55191_at	NADSYN1	NAD synthetase 1	6.03	6.44	-0.41
	4810_at	NHS	Nance-Horan syndrome (congenital cataracts and dental anomalies)	6.8	7.21	-0.41
	10360_at	NPM3	nucleophosmin/nucleoplasmin 3	8.43	8.84	-0.41
	190_at	NR0B1	nuclear receptor subfamily 0, group B, member 1	6.64	7.05	-0.41
	55074_at	OXR1	oxidation resistance 1	6.59	7	-0.41
	54625_at	PARP14	poly (ADP-ribose) polymerase family, member 14	7.25	7.66	-0.41
	57649_at	PHF12	PHD finger protein 12	6.25	6.66	-0.41
	79949_at	PLEKHS1	pleckstrin homology domain containing, family S member 1	3.74	4.15	-0.41
	8613_at	PPAP2B	phosphatidic acid phosphatase type 2B	9.05	9.46	-0.41
	55844_at	PPP2R2D	protein phosphatase 2, regulatory subunit B, delta	6.59	7	-0.41
	100507463_at	PSMB8-AS1	PSMB8 antisense RNA 1 (head to head)	4.32	4.73	-0.41
	221002_at	RASGEF1A	RasGEF domain family, member 1A	6.82	7.23	-0.41
	51507_at	RTFDC1	replication termination factor 2 domain containing 1	8.77	9.18	-0.41
	25939_at	SAMHD1	SAM domain and HD domain 1	6.16	6.57	-0.41
	10559_at	SLC35A1	solute carrier family 35 (CMP-sialic acid transporter), member A1	8.32	8.73	-0.41
	283377_at	SPRYD4	SPRY domain containing 4	6.41	6.82	-0.41
	6815_at	STYX	serine/threonine/tyrosine interacting protein	5.56	5.97	-0.41
	23232_at	TBC1D12	TBC1 domain family, member 12	5.85	6.26	-0.41
	64786_at	TBC1D15	TBC1 domain family, member 15	5.97	6.38	-0.41
	85012_at	TCEAL3	transcription elongation factor A (SII)-like 3	8.8	9.21	-0.41
	65084_at	TMEM135	transmembrane protein 135	7.93	8.34	-0.41
	55761_at	TTC17	tetratricopeptide repeat domain 17	6.87	7.28	-0.41
	7270_at	TTF1	transcription termination factor, RNA polymerase I	7.53	7.94	-0.41
	10426_at	TUBGCP3	tubulin, gamma complex associated protein 3	6.28	6.69	-0.41
	54554_at	WDR5B	WD repeat domain 5B	6.17	6.58	-0.41
	126295_at	ZNF57	zinc finger protein 57	6.64	7.05	-0.41
	402_at	ARL2	ADP-ribosylation factor-like 2	7.44	7.85	-0.41
	868_at	CBLB	Cbl proto-oncogene B, E3 ubiquitin protein ligase	4.65	5.06	-0.41
	1059_at	CENPB	centromere protein B, 80kDa	6.15	6.56	-0.41
	2065_at	ERBB3	erb-b2 receptor tyrosine kinase 3	6.11	6.52	-0.41
	100289361_at	LOC100289361	uncharacterized LOC100289361	6.48	6.89	-0.41
	26164_at	MTG2	mitochondrial ribosome-associated GTPase 2	6.94	7.35	-0.41
	55658_at	RNF126	ring finger protein 126	7.61	8.02	-0.41
	2588_at	GALNS	galactosamine (N-acetyl)-6-sulfatase	7.81	8.21	-0.4
	552889_at	ATXN7L3B	ataxin 7-like 3B	8.33	8.73	-0.4
	90580_at	C19orf52	chromosome 19 open reading frame 52	7.06	7.46	-0.4
	80304_at	C2orf44	chromosome 2 open reading frame 44	6.93	7.33	-0.4
	55071_at	C9orf40	chromosome 9 open reading frame 40	7.55	7.95	-0.4
	55835_at	CENPJ	centromere protein J	5.68	6.08	-0.4
	128866_at	CHMP4B	charged multivesicular body protein 4B	9.1	9.5	-0.4
	55501_at	CHST12	carbohydrate (chondroitin 4) sulfotransferase 12	5.79	6.19	-0.4
	85457_at	CIPC	CLOCK-interacting pacemaker	7.73	8.13	-0.4
	25839_at	COG4	component of oligomeric golgi complex 4	7.46	7.86	-0.4
	8161_at	COIL	coilin	7.82	8.22	-0.4
	143884_at	CWF19L2	CWF19-like 2, cell cycle control (S, pombe)	6.6	7	-0.4
	10059_at	DNM1L	dynamin 1-like	8.35	8.75	-0.4
	83401_at	ELOVL3	ELOVL fatty acid elongase 3	4.25	4.65	-0.4
	2145_at	EZH1	enhancer of zeste 1 polycomb repressive complex 2 subunit	7.18	7.58	-0.4
	137392_at	FAM92A1	family with sequence similarity 92, member A1	7.3	7.7	-0.4
	79366_at	HMGN5	high mobility group nucleosome binding domain 5	4.27	4.67	-0.4
	2648_at	KAT2A	K(lysine) acetyltransferase 2A	8.24	8.64	-0.4
	8284_at	KDM5D	lysine (K)-specific demethylase 5D	7.47	7.87	-0.4
	3832_at	KIF11	kinesin family member 11	8.08	8.48	-0.4
	3993_at	LLGL2	lethal giant larvae homolog 2 (Drosophila)	6.93	7.33	-0.4
	23269_at	MGA	MGA, MAX dimerization protein	7.82	8.22	-0.4
	116535_at	MRGPRF	MAS-related GPR, member F	4.77	5.17	-0.4
	124540_at	MSI2	musashi RNA-binding protein 2	6.27	6.67	-0.4
	55226_at	NAT10	N-acetyltransferase 10 (GCN5-related)	8.31	8.71	-0.4
	51517_at	NCKIPSD	NCK interacting protein with SH3 domain	6.88	7.28	-0.4
	4833_at	NME4	NME/NM23 nucleoside diphosphate kinase 4	9.2	9.6	-0.4
	51203_at	NUSAP1	nucleolar and spindle associated protein 1	9.48	9.88	-0.4
	100288730_at	PAN3-AS1	PAN3 antisense RNA 1	4.02	4.42	-0.4
	167153_at	PAPD4	PAP associated domain containing 4	7.75	8.15	-0.4
	10336_at	PCGF3	polycomb group ring finger 3	6.39	6.79	-0.4
	55344_at	PLCXD1	phosphatidylinositol-specific phospholipase C, X domain containing 1	6.51	6.91	-0.4
	5429_at	POLH	polymerase (DNA directed), eta	5.42	5.82	-0.4
	56342_at	PPAN	peter pan homolog (Drosophila)	8.43	8.83	-0.4
	23368_at	PPP1R13B	protein phosphatase 1, regulatory subunit 13B	6.09	6.49	-0.4
	79171_at	RBM42	RNA binding motif protein 42	8.79	9.19	-0.4
	57455_at	REXO1	REX1, RNA exonuclease 1 homolog	5.55	5.95	-0.4
	201780_at	SLC10A4	solute carrier family 10, member 4	3.51	3.91	-0.4
	293_at	SLC25A6	solute carrier family 25 (mitochondrial carrier; adenine nucleotide translocator), member 6	11.06	11.46	-0.4
	6520_at	SLC3A2	solute carrier family 3 (amino acid transporter heavy chain), member 2	10.29	10.69	-0.4
	9410_at	SNRNP40	small nuclear ribonucleoprotein 40kDa (U5)	8.43	8.83	-0.4
	6786_at	STIM1	stromal interaction molecule 1	5.79	6.19	-0.4
	23061_at	TBC1D9B	TBC1 domain family, member 9B (with GRAM domain)	7.6	8	-0.4
	6921_at	TCEB1	transcription elongation factor B (SIII), polypeptide 1 (15kDa, elongin C)	8.73	9.13	-0.4
	6938_at	TCF12	transcription factor 12	7.92	8.32	-0.4
	64418_at	TMEM168	transmembrane protein 168	6.54	6.94	-0.4
	55116_at	TMEM39B	transmembrane protein 39B	7.34	7.74	-0.4
	283232_at	TMEM80	transmembrane protein 80	6.25	6.65	-0.4
	27346_at	TMEM97	transmembrane protein 97	8.57	8.97	-0.4
	9697_at	TRAM2	translocation associated membrane protein 2	6.84	7.24	-0.4
	9322_at	TRIP10	thyroid hormone receptor interactor 10	8.29	8.69	-0.4
	7317_at	UBA1	ubiquitin-like modifier activating enzyme 1	9.48	9.88	-0.4
	84959_at	UBASH3B	ubiquitin associated and SH3 domain containing B	8.12	8.52	-0.4
	440288_at	UBL7-AS1	UBL7 antisense RNA 1 (head to head)	5.01	5.41	-0.4
	10868_at	USP20	ubiquitin specific peptidase 20	5.93	6.33	-0.4
	49856_at	WRAP73	WD repeat containing, antisense to TP73	6.67	7.07	-0.4
	27107_at	ZBTB11	zinc finger and BTB domain containing 11	8.78	9.18	-0.4
	146198_at	ZFP90	ZFP90 zinc finger protein	7.31	7.71	-0.4
	7571_at	ZNF23	zinc finger protein 23	7.17	7.57	-0.4
	7775_at	ZNF232	zinc finger protein 232	8.27	8.67	-0.4
	284695_at	ZNF326	zinc finger protein 326	5.64	6.04	-0.4
	7581_at	ZNF33A	zinc finger protein 33A	6.56	6.96	-0.4
	346157_at	ZNF391	zinc finger protein 391	4.8	5.2	-0.4
	26036_at	ZNF451	zinc finger protein 451	7.33	7.73	-0.4
	27332_at	ZNF638	zinc finger protein 638	9.12	9.52	-0.4
	84937_at	ZNRF1	zinc and ring finger 1, E3 ubiquitin protein ligase	6.58	6.98	-0.4
	93663_at	ARHGAP18	Rho GTPase activating protein 18	6.86	7.26	-0.4
	646450_at	ARIH2OS	ariadne homolog 2 opposite strand	4.78	5.18	-0.4
	93436_at	ARMC6	armadillo repeat containing 6	6.82	7.22	-0.4
	126792_at	B3GALT6	UDP-Gal:betaGal beta 1,3-galactosyltransferase polypeptide 6	8.63	9.03	-0.4
	146227_at	BEAN1	brain expressed, associated with NEDD4, 1	4.36	4.76	-0.4
	100170841_at	C17orf96	chromosome 17 open reading frame 96	6.23	6.63	-0.4
	9946_at	CRYZL1	crystallin, zeta (quinone reductase)-like 1	7.7	8.1	-0.4
	1629_at	DBT	dihydrolipoamide branched chain transacylase E2	5.28	5.68	-0.4
	55268_at	ECHDC2	enoyl CoA hydratase domain containing 2	7.44	7.84	-0.4
	1964_at	EIF1AX	eukaryotic translation initiation factor 1A, X-linked	8.3	8.7	-0.4
	114794_at	ELFN2	extracellular leucine-rich repeat and fibronectin type III domain containing 2	6.4	6.8	-0.4
	100288413_at	ERVMER34-1	endogenous retrovirus group MER34, member 1	5.66	6.06	-0.4
	2878_at	GPX3	glutathione peroxidase 3	8.38	8.78	-0.4
	83743_at	GRWD1	glutamate-rich WD repeat containing 1	7.15	7.55	-0.4
	80895_at	ILKAP	integrin-linked kinase-associated serine/threonine phosphatase	8.22	8.62	-0.4
	9657_at	IQCB1	IQ motif containing B1	7.57	7.97	-0.4
	143879_at	KBTBD3	kelch repeat and BTB (POZ) domain containing 3	5.16	5.56	-0.4
	9903_at	KLHL21	kelch-like family member 21	6.7	7.1	-0.4
	55341_at	LSG1	large 60S subunit nuclear export GTPase 1	8.3	8.7	-0.4
	149986_at	LSM14B	LSM family member 14B	5.49	5.89	-0.4
	9477_at	MED20	mediator complex subunit 20	7.37	7.77	-0.4
	4669_at	NAGLU	N-acetylglucosaminidase, alpha	6.53	6.93	-0.4
	203245_at	NAIF1	nuclear apoptosis inducing factor 1	6.57	6.97	-0.4
	57486_at	NLN	neurolysin (metallopeptidase M3 family)	7.57	7.97	-0.4
	80896_at	NPL	N-acetylneuraminate pyruvate lyase (dihydrodipicolinate synthase)	5.62	6.02	-0.4
	55051_at	NRDE2	NRDE-2, necessary for RNA interference, domain containing	5.69	6.09	-0.4
	5229_at	PGGT1B	protein geranylgeranyltransferase type I, beta subunit	5.86	6.26	-0.4
	11186_at	RASSF1	Ras association (RalGDS/AF-6) domain family member 1	7.2	7.6	-0.4
	196383_at	RILPL2	Rab interacting lysosomal protein-like 2	7.71	8.11	-0.4
	117143_at	TADA1	transcriptional adaptor 1	7.86	8.26	-0.4
	23160_at	WDR43	WD repeat domain 43	9.14	9.54	-0.4
	51058_at	ZNF691	zinc finger protein 691	5.66	6.06	-0.4
	57688_at	ZSWIM6	zinc finger, SWIM-type containing 6	9.21	9.61	-0.4
	54890_at	ALKBH5	alkB homolog 5, RNA demethylase	8.29	8.68	-0.39
	57492_at	ARID1B	AT rich interactive domain 1B (SWI1-like)	6.05	6.44	-0.39
	27106_at	ARRDC2	arrestin domain containing 2	6.6	6.99	-0.39
	145173_at	B3GLCT	beta 3-glucosyltransferase	5.97	6.36	-0.39
	55664_at	CDC37L1	cell division cycle 37-like 1	6.1	6.49	-0.39
	22883_at	CLSTN1	calsyntenin 1	7.68	8.07	-0.39
	23019_at	CNOT1	CCR4-NOT transcription complex, subunit 1	8.24	8.63	-0.39
	1690_at	COCH	cochlin	9.91	10.3	-0.39
	10591_at	DNPH1	2-deoxynucleoside 5-phosphate N-hydrolase 1	9.29	9.68	-0.39
	8818_at	DPM2	dolichyl-phosphate mannosyltransferase polypeptide 2, regulatory subunit	7.66	8.05	-0.39
	56478_at	EIF4ENIF1	eukaryotic translation initiation factor 4E nuclear import factor 1	7.55	7.94	-0.39
	55355_at	HJURP	Holliday junction recognition protein	7.91	8.3	-0.39
	93185_at	IGSF8	immunoglobulin superfamily, member 8	6.26	6.65	-0.39
	133746_at	JMY	junction mediating and regulatory protein, p53 cofactor	7.06	7.45	-0.39
	9682_at	KDM4A	lysine (K)-specific demethylase 4A	6.55	6.94	-0.39
	23313_at	KIAA0930	KIAA0930	6.68	7.07	-0.39
	58508_at	KMT2C	lysine (K)-specific methyltransferase 2C	7.01	7.4	-0.39
	57506_at	MAVS	mitochondrial antiviral signaling protein	5.85	6.24	-0.39
	64432_at	MRPS25	mitochondrial ribosomal protein S25	7.05	7.44	-0.39
	118490_at	MSS51	MSS51 mitochondrial translational activator	4.02	4.41	-0.39
	55119_at	PRPF38B	pre-mRNA processing factor 38B	8.01	8.4	-0.39
	27291_at	R3HCC1L	R3H domain and coiled-coil containing 1-like	6.18	6.57	-0.39
	23637_at	RABGAP1	RAB GTPase activating protein 1	8.27	8.66	-0.39
	5884_at	RAD17	RAD17 checkpoint clamp loader component	8.27	8.66	-0.39
	5966_at	REL	v-rel avian reticuloendotheliosis viral oncogene homolog	6.59	6.98	-0.39
	80230_at	RUFY1	RUN and FYVE domain containing 1	8.26	8.65	-0.39
	949_at	SCARB1	scavenger receptor class B, member 1	7.91	8.3	-0.39
	54997_at	TESC	tescalcin	6.56	6.95	-0.39
	84134_at	TOMM40L	translocase of outer mitochondrial membrane 40 homolog (yeast)-like	7.76	8.15	-0.39
	9534_at	ZNF254	zinc finger protein 254	4.1	4.49	-0.39
	118472_at	ZNF511	zinc finger protein 511	8.66	9.05	-0.39
	90806_at	ANGEL2	angel homolog 2 (Drosophila)	7.29	7.68	-0.39
	23294_at	ANKS1A	ankyrin repeat and sterile alpha motif domain containing 1A	7.81	8.2	-0.39
	10947_at	AP3M2	adaptor-related protein complex 3, mu 2 subunit	7.79	8.18	-0.39
	85026_at	ARRDC1-AS1	ARRDC1 antisense RNA 1	6.42	6.81	-0.39
	83734_at	ATG10	autophagy related 10	5.9	6.29	-0.39
	54108_at	CHRAC1	chromatin accessibility complex 1	7.44	7.83	-0.39
	28991_at	COMMD5	COMM domain containing 5	7.72	8.11	-0.39
	9191_at	DEDD	death effector domain containing	7.37	7.76	-0.39
	55449_at	DHRS4-AS1	DHRS4 antisense RNA 1	6.16	6.55	-0.39
	1657_at	DMXL1	Dmx-like 1	7.07	7.46	-0.39
	84444_at	DOT1L	DOT1-like histone H3K79 methyltransferase	5.58	5.97	-0.39
	8445_at	DYRK2	dual-specificity tyrosine-(Y)-phosphorylation regulated kinase 2	7.5	7.89	-0.39
	645431_at	FUT8-AS1	FUT8 antisense RNA 1	3.89	4.28	-0.39
	80318_at	GKAP1	G kinase anchoring protein 1	6.41	6.8	-0.39
	56927_at	GPR108	G protein-coupled receptor 108	7.78	8.17	-0.39
	83903_at	GSG2	germ cell associated 2 (haspin)	6.2	6.59	-0.39
	55705_at	IPO9	importin 9	6.91	7.3	-0.39
	401052_at	LOC401052	uncharacterized LOC401052	4.24	4.63	-0.39
	4043_at	LRPAP1	low density lipoprotein receptor-related protein associated protein 1	6.79	7.18	-0.39
	10233_at	LRRC23	leucine rich repeat containing 23	5.11	5.5	-0.39
	56413_at	LTB4R2	leukotriene B4 receptor 2	3.45	3.84	-0.39
	9242_at	MSC	musculin	4.42	4.81	-0.39
	4651_at	MYO10	myosin X	5.86	6.25	-0.39
	4756_at	NEO1	neogenin 1	7.69	8.08	-0.39
	8996_at	NOL3	nucleolar protein 3 (apoptosis repressor with CARD domain)	7.13	7.52	-0.39
	5058_at	PAK1	p21 protein (Cdc42/Rac)-activated kinase 1	7.46	7.85	-0.39
	57097_at	PARP11	poly (ADP-ribose) polymerase family, member 11	4.2	4.59	-0.39
	51585_at	PCF11	PCF11 cleavage and polyadenylation factor subunit	7.33	7.72	-0.39
	84892_at	POMGNT2	protein O-linked mannose N-acetylglucosaminyltransferase 2 (beta 1,4-)	7.63	8.02	-0.39
	57337_at	SENP7	SUMO1/sentrin specific peptidase 7	4.73	5.12	-0.39
	347735_at	SERINC2	serine incorporator 2	6.37	6.76	-0.39
	10322_at	SMYD5	SMYD family member 5	7.03	7.42	-0.39
	6722_at	SRF	serum response factor	6.32	6.71	-0.39
	85464_at	SSH2	slingshot protein phosphatase 2	6.15	6.54	-0.39
	84905_at	ZNF341	zinc finger protein 341	4.86	5.25	-0.39
	57541_at	ZNF398	zinc finger protein 398	7.17	7.56	-0.39
	84775_at	ZNF607	zinc finger protein 607	4.67	5.06	-0.39
	349075_at	ZNF713	zinc finger protein 713	3.36	3.75	-0.39
	7627_at	ZNF75A	zinc finger protein 75a	6.82	7.21	-0.39
	23647_at	ARFIP2	ADP-ribosylation factor interacting protein 2	8.23	8.62	-0.39
	2771_at	GNAI2	guanine nucleotide binding protein (G protein), alpha inhibiting activity polypeptide 2	8.8	9.19	-0.39
	23255_at	MTCL1	microtubule crosslinking factor 1	9.81	10.2	-0.39
	9054_at	NFS1	NFS1 cysteine desulfurase	7.9	8.29	-0.39
	100652772_at	NNT-AS1	NNT antisense RNA 1	7.65	8.04	-0.39
	9688_at	NUP93	nucleoporin 93kDa	9.23	9.62	-0.39
	6385_at	SDC4	syndecan 4	10.71	11.1	-0.39
	127262_at	TPRG1L	tumor protein p63 regulated 1-like	8.22	8.61	-0.39
	65264_at	UBE2Z	ubiquitin-conjugating enzyme E2Z	9.13	9.52	-0.39
	9202_at	ZMYM4	zinc finger, MYM-type 4	7.65	8.04	-0.39
	23370_at	ARHGEF18	Rho/Rac guanine nucleotide exchange factor (GEF) 18	8.84	9.22	-0.38
	25825_at	BACE2	beta-site APP-cleaving enzyme 2	8.19	8.57	-0.38
	91949_at	COG7	component of oligomeric golgi complex 7	6.1	6.48	-0.38
	1534_at	CYB561	cytochrome b561	8.12	8.5	-0.38
	6936_at	GCFC2	GC-rich sequence DNA-binding factor 2	7.67	8.05	-0.38
	23131_at	GPATCH8	G patch domain containing 8	8.36	8.74	-0.38
	113802_at	HENMT1	HEN1 methyltransferase homolog 1 (Arabidopsis)	8.04	8.42	-0.38
	55272_at	IMP3	IMP3, U3 small nucleolar ribonucleoprotein	9.59	9.97	-0.38
	3987_at	LIMS1	LIM and senescent cell antigen-like domains 1	9.03	9.41	-0.38
	79684_at	MSANTD2	Myb/SANT-like DNA-binding domain containing 2	7.31	7.69	-0.38
	387338_at	NSUN4	NOP2/Sun domain family, member 4	6.56	6.94	-0.38
	6120_at	RPE	ribulose-5-phosphate-3-epimerase	7.92	8.3	-0.38
	54949_at	SDHAF2	succinate dehydrogenase complex assembly factor 2	8.54	8.92	-0.38
	10560_at	SLC19A2	solute carrier family 19 (thiamine transporter), member 2	7.84	8.22	-0.38
	10999_at	SLC27A4	solute carrier family 27 (fatty acid transporter), member 4	7.52	7.9	-0.38
	51324_at	SPG21	spastic paraplegia 21 (autosomal recessive, Mast syndrome)	10.36	10.74	-0.38
	23304_at	UBR2	ubiquitin protein ligase E3 component n-recognin 2	6.02	6.4	-0.38
	7504_at	XK	X-linked Kx blood group	6.06	6.44	-0.38
	84186_at	ZCCHC7	zinc finger, CCHC domain containing 7	8.09	8.47	-0.38
	122970_at	ACOT4	acyl-CoA thioesterase 4	7.55	7.93	-0.38
	57143_at	ADCK1	aarF domain containing kinase 1	6.58	6.96	-0.38
	172_at	AFG3L1P	AFG3-like AAA ATPase 1, pseudogene	6.8	7.18	-0.38
	57182_at	ANKRD50	ankyrin repeat domain 50	5.94	6.32	-0.38
	369_at	ARAF	A-Raf proto-oncogene, serine/threonine kinase	6.2	6.58	-0.38
	339201_at	ASB16-AS1	ASB16 antisense RNA 1	5.83	6.21	-0.38
	23545_at	ATP6V0A2	ATPase, H+ transporting, lysosomal V0 subunit a2	5.89	6.27	-0.38
	8455_at	ATRN	attractin	7.05	7.43	-0.38
	55589_at	BMP2K	BMP2 inducible kinase	5.88	6.26	-0.38
	23774_at	BRD1	bromodomain containing 1	7.08	7.46	-0.38
	55643_at	BTBD2	BTB (POZ) domain containing 2	6.43	6.81	-0.38
	441108_at	C5orf56	chromosome 5 open reading frame 56	6.26	6.64	-0.38
	23468_at	CBX5	chromobox homolog 5	6.64	7.02	-0.38
	203260_at	CCDC107	coiled-coil domain containing 107	7.37	7.75	-0.38
	84865_at	CCDC142	coiled-coil domain containing 142	5.99	6.37	-0.38
	899_at	CCNF	cyclin F	6.12	6.5	-0.38
	8555_at	CDC14B	cell division cycle 14B	6.58	6.96	-0.38
	65996_at	CENPBD1P1	CENPB DNA-binding domains containing 1 pseudogene 1	6.37	6.75	-0.38
	23122_at	CLASP2	cytoplasmic linker associated protein 2	6.25	6.63	-0.38
	79827_at	CLMP	CXADR-like membrane protein	6.23	6.61	-0.38
	1201_at	CLN3	ceroid-lipofuscinosis, neuronal 3	7.24	7.62	-0.38
	51700_at	CYB5R2	cytochrome b5 reductase 2	5.99	6.37	-0.38
	58524_at	DMRT3	doublesex and mab-3 related transcription factor 3	4.18	4.56	-0.38
	84277_at	DNAJC30	DnaJ (Hsp40) homolog, subfamily C, member 30	7.18	7.56	-0.38
	56931_at	DUS3L	dihydrouridine synthase 3-like	7.32	7.7	-0.38
	64167_at	ERAP2	endoplasmic reticulum aminopeptidase 2	7.08	7.46	-0.38
	2064_at	ERBB2	erb-b2 receptor tyrosine kinase 2	5.32	5.7	-0.38
	26071_at	FAM127B	family with sequence similarity 127, member B	6.8	7.18	-0.38
	374378_at	GALNT18	polypeptide N-acetylgalactosaminyltransferase 18	7.53	7.91	-0.38
	8925_at	HERC1	HECT and RLD domain containing E3 ubiquitin protein ligase family member 1	5.22	5.6	-0.38
	8372_at	HYAL3	hyaluronoglucosaminidase 3	5.55	5.93	-0.38
	3551_at	IKBKB	inhibitor of kappa light polypeptide gene enhancer in B-cells, kinase beta	5.8	6.18	-0.38
	130535_at	KCTD18	potassium channel tetramerization domain containing 18	7.18	7.56	-0.38
	9665_at	KIAA0430	KIAA0430	7.03	7.41	-0.38
	23366_at	KIAA0895	KIAA0895	6.32	6.7	-0.38
	81606_at	LBH	limb bud and heart development	4.58	4.96	-0.38
	81698_at	LINC00597	long intergenic non-protein coding RNA 597	3.78	4.16	-0.38
[truncated: 17,427 more rows]

## Sheet: snc886-3p_SEED_microarray
	complementary seed snc886-3p
		6-mer 2-7nt ACCCGC							7-mer 2-8nt CACCCGC							8-mer 1-8nt CACCCGCG
		3UTR	log2 FC	5UTR	log2 FC	CDS	log2 FC		3UTR	log2 FC	5UTR	log2 FC	CDS	log2 FC		3UTR	log2 FC	5UTR	log2 FC	CDS	log2 FC
		A1BG	-0.34	AAK1	-0.07	A2ML1	0.1		A1BG	-0.34	ABCA5	-0.18	AATK	0.29		ABCA2	-0.05	ACHE	0.16	ABCA2	-0.05
		A1BG-AS1	-0.07	AAMP	-0.05	AARS2	0.15		A1BG-AS1	-0.07	ABCB9	-0.48	ABCA12	0.2		ADCY9	-0.24	ADNP	-0.16	ABCG8	0.1
		AAK1	-0.07	AANAT	0.21	AASS	-0.23		AASS	-0.23	ABCC1	-0.35	ABCA2	-0.05		AIG1	-0.18	ADRA1A	0.18	ACOT4	-0.38
		AASS	-0.23	ABCA1	-0.35	AATF	-0.15		AATK	0.29	ABCC10	-0.41	ABCA7	-0.06		AKAP12	-0.42	ANKS1B	0.03	ACTN4	-0.26
		AATK	0.29	ABCA5	-0.18	AATK	0.29		ABCA2	-0.05	ABCG2	-0.34	ABCC10	-0.41		APLP1	-0.09	AP1S3	-0.12	ADAMTS10	-0.05
		ABAT	0.09	ABCB9	-0.48	ABAT	0.09		ABCB8	0.08	ACHE	0.16	ABCG8	0.1		ARX	-0.07	AP3M2	-0.39	ADAMTS16	-0.12
		ABCA2	-0.05	ABCC1	-0.35	ABCA1	-0.35		ABCB9	-0.48	ACKR1	0.2	ABHD15	-0.08		ASAP3	-0.04	ARAP3	0.32	ADAMTS2	0.43
		ABCA7	-0.06	ABCC10	-0.41	ABCA12	0.2		ABCF1	-0.45	ACSS2	-0.18	ABHD16B	0.39		ASCL5	0.22	ARPIN	-0.01	ADAMTS5	-0.02
		ABCB8	0.08	ABCC4	0.28	ABCA2	-0.05		ABLIM1	-0.24	ACVRL1	0.46	ABHD6	-0.07		ATAD3A	0.01	B3GALNT2	-0.02	ADAMTSL5	0.4
		ABCB9	-0.48	ABCC5	-0.28	ABCA3	-0.2		ABLIM2	0.59	ADAD2	0.51	ABI3	0.63		ATP2A1-AS1	-0.74	B4GALT6	1.28	ADCK1	-0.38
		ABCC8	0.33	ABCG1	-0.02	ABCA7	-0.06		ABR	-0.44	ADAMTS18	0.57	ABLIM2	0.59		ATP2A1	0.09	BAG3	-0.07	ADRA2A	0.56
		ABCD3	-0.35	ABCG2	-0.34	ABCB10	-0.15		ACAA2	0.1	ADCY5	0.24	ABLIM3	-0.49		ATP2A3	0.13	BDH2	-0.08	AGAP1	0.01
		ABCF1	-0.45	ABHD14A	-0.15	ABCC1	-0.35		ACAD10	0.08	ADCY7	0.08	ABRA	0.05		BCAR1	-0.19	BMP2	0.08	AGAP3	0.16
		ABL1	-1.17	ABHD14B	-0.03	ABCC10	-0.41		ACAD9	-1.12	ADGRB2	-0.24	ABTB2	0.07		BRD2	-0.04	BMP7	0.18	AGXT	-0.03
		ABLIM1	-0.24	ABHD3	0.1	ABCC4	0.28		ACAP2	0.12	ADGRL3	0.09	ACAD9	-1.12		BRSK2	0.3	BOK	-1.05	ALYREF	-0.11
		ABLIM2	0.59	ABHD5	-0.01	ABCC8	0.33		ACE	0.23	ADI1	-0.34	ACAN	0.26		C10orf55	-0.32	BRD2	-0.04	ANKLE1	0
		ABR	-0.44	ABHD6	-0.07	ABCD1	0.52		ACIN1	-0.16	ADK	-0.07	ACE	0.23		C1QTNF1-AS1	0.06	C11orf80	-0.03	ANO8	0.41
		ACAA2	0.1	ABLIM3	-0.49	ABCF1	-0.45		ACKR2	0.66	ADNP	-0.16	ACIN1	-0.16		C1QTNF1	0.17	C15orf61	0.13	AP2A2	-0.25
		ACACB	-0.12	ACAA2	0.1	ABCG4	0.67		ACOXL	0.04	ADPRH	-0.08	ACKR1	0.2		C20orf194	-0.62	C2CD5	-0.35	APLP1	-0.09
		ACAD10	0.08	ACACB	-0.12	ABCG8	0.1		ACSF3	0.05	ADRA1A	0.18	ACOT4	-0.38		C8orf82	-2.17	C7orf57	0.03	ARHGAP39	-0.21
		ACAD9	-1.12	ACBD5	-0.28	ABHD15	-0.08		ADAM10	-0.26	AGAP1	0.01	ACTL7B	0.14		CAPN5	0.05	CA4	0.25	ARVCF	0.2
		ACAP2	0.12	ACCS	0.04	ABHD16B	0.39		ADAM33	0.14	AGPAT3	-0.43	ACTL9	0.17		CBARP	0.26	CAMTA2	-0.96	ASAP3	-0.04
		ACAP3	0.13	ACHE	0.16	ABHD6	-0.07		ADAMTS10	-0.05	AHCTF1	-0.02	ACTN4	-0.26		CCDC27	0.61	CAP2	-0.21	ATAD3A	0.01
		ACE	0.23	ACIN1	-0.16	ABHD8	-0.79		ADAMTS13	0.22	AK1	-0.07	ADAMTS10	-0.05		CLYBL	0.1	CARHSP1	0.2	ATP13A2	0.2
		ACHE	0.16	ACKR1	0.2	ABI3	0.63		ADAMTS17	0.23	AKAP1	0.03	ADAMTS12	0.43		CLYBL-AS2	0.2	CBLN4	0.13	ATPAF1	-0.9
		ACIN1	-0.16	ACKR2	0.66	ABI3BP	-0.13		ADCY9	-0.24	AKAP6	0.08	ADAMTS13	0.22		CNOT3	-0.59	CBX3	0.08	BAIAP3	0.12
		ACKR2	0.66	ACSBG1	0.4	ABL1	-1.17		ADCYAP1R1	0.08	AKT2	-0.31	ADAMTS16	-0.12		CUEDC1	-0.3	CCDC106	-0.62	BCAR1	-0.19
		ACOT8	-0.15	ACSS2	-0.18	ABLIM2	0.59		ADD1	-0.19	ALDOA	-0.21	ADAMTS2	0.43		CYS1	-0.23	CCDC170	0.52	BEST4	0.18
		ACOXL	0.04	ACTA1	0.05	ABLIM3	-0.49		ADH1B	0.07	ALG13	-0.04	ADAMTS5	-0.02		DBP	0.11	CCNY	-0.13	BIN1	0.06
		ACSF3	0.05	ACTC1	0.18	ABR	-0.44		ADHFE1	0.63	AMPD2	-0.64	ADAMTSL5	0.4		DHRS12	0.2	CDK13	-0.41	BOP1	-0.17
		ACSS2	-0.18	ACVRL1	0.46	ABRA	0.05		ADIPOQ	0.04	ANGPT1	-0.06	ADAT3	-0.02		DNAH2	0.3	CDK17	-0.27	BPIFB2	0.53
		ACVR1C	-0.05	ADAD2	0.51	ABTB2	0.07		ADPRHL1	0.31	ANKRD33	0.18	ADCK1	-0.38		DNAJB2	-0.34	CDR2L	-0.49	BRD1	-0.38
		ADA	-0.59	ADAM11	-0.15	ACACB	-0.12		AEBP1	0.24	ANKRD34A	0.15	ADCY2	0.38		DNM2	-0.83	CEBPB	-0.53	C19orf73	-0.29
		ADAM10	-0.26	ADAMTS18	0.57	ACAD9	-1.12		AEBP2	-0.12	ANKS1B	0.03	ADCY3	-0.76		DUOX1	0.27	CFLAR	-0.26	CACNG8	0.81
		ADAM11	-0.15	ADAMTSL1	0.09	ACAN	0.26		AFMID	0.12	ANO9	0.47	ADCY6	-0.35		DYNC1LI2	-0.37	CFLAR-AS1	0.07	CALML3	0.59
		ADAM22	-0.17	ADAMTSL5	0.4	ACE	0.23		AGFG2	0.25	AP1S3	-0.12	ADCY9	-0.24		EHD4	0.1	CHPT1	-0.11	CAMTA2	-0.96
		ADAM33	0.14	ADAR	-0.16	ACIN1	-0.16		AGPAT3	-0.43	AP3B1	0.07	ADD1	-0.19		ELMSAN1	-0.3	CHRAC1	-0.39	CARNS1	0.67
		ADAM8	0.07	ADCY3	-0.76	ACKR1	0.2		AIFM2	0.12	AP3B2	0.33	ADGRA1	0.39		EMP3	-0.25	CHRNB2	0.16	CCDC140	0.61
		ADAMTS10	-0.05	ADCY4	-0.02	ACOT4	-0.38		AIG1	-0.18	AP3M2	-0.39	ADGRA2	-0.15		FBRSL1	-0.53	CHST1	0.47	CCDC27	0.61
		ADAMTS13	0.22	ADCY5	0.24	ACOXL	0.04		AIMP2	-0.18	APOO	-0.11	ADGRB2	-0.24		GPR135	-0.34	CIDEB	0.16	CCNO	-0.02
		ADAMTS17	0.23	ADCY7	0.08	ACSM1	0.42		AIPL1	0.44	AR	0.18	ADGRD1	0.3		GPR182	0.32	CITED1	0	CD37	0.07
		ADCY10	0.26	ADCY8	0.77	ACSM5	0.11		AK3	-0.06	ARAP3	0.32	ADGRF5	0.37		IL17RA	-0.46	CLOCK	-0.51	CDT1	-0.84
		ADCY9	-0.24	ADD2	-0.09	ACSS2	-0.18		AK7	-0.02	AREG	0.17	ADGRL1	-0.77		IL21R	0.14	COL1A1	-0.16	CFD	-0.44
		ADCYAP1R1	0.08	ADGRB2	-0.24	ACTL7A	0.29		AKAP12	-0.42	ARFRP1	0.16	ADHFE1	0.63		IL21R-AS1	0.28	COMP	0.05	CILP2	0.22
		ADD1	-0.19	ADGRF3	0.25	ACTL7B	0.14		AKAP13	-0.18	ARID4A	-0.51	ADORA2A-AS1	0.04		ING5	-0.35	CORO7	-0.02	CIT	-0.31
		ADD2	-0.09	ADGRF5	0.37	ACTL8	0.49		AKAP8L	-0.31	ARID5A	-0.13	ADRA1A	0.18		KCNC1	0.17	CPNE4	0.02	CLCNKB	0.02
		ADGRB1	0.35	ADGRL1	-0.77	ACTL9	0.17		AKIP1	-0.8	ARL6IP1	0.1	ADRA2A	0.56		LDB2	0.22	CPVL	-0.62	CLEC11A	-0.25
		ADGRF3	0.25	ADGRL3	0.09	ACTN4	-0.26		AKT2	-0.31	ARPIN	-0.01	AEBP1	0.24		LMTK2	-0.07	CRYBA2	-0.14	CLUH	-0.47
		ADH1B	0.07	ADI1	-0.34	ACTRT2	-0.05		ALDH1A3	0.64	ARPP19	-0.02	AFF3	0.16		LRRC59	-1.39	CSK	-0.69	CMIP	-0.89
		ADHFE1	0.63	ADK	-0.07	ADA	-0.59		ALDH1B1	-0.43	ARRB2	-0.2	AFF4	-0.11		LTBP4	-0.35	CTCF	-0.15	CNGB1	0.2
		ADIPOQ	0.04	ADM	-0.05	ADAD2	0.51		ALDH3B2	0.06	ASPSCR1	-0.68	AFMID	0.12		MAP3K10	0.23	CTPS2	-0.01	CNKSR3	-0.37
		ADORA1	-0.18	ADM2	0.34	ADAM10	-0.26		ALG9	-0.88	ASS1	0.03	AGAP1	0.01		MED16	-0.77	CYYR1	0.38	CNOT3	-0.59
		ADPRHL1	0.31	ADM5	0.42	ADAM11	-0.15		ALS2CL	0.22	ASXL3	0.15	AGAP3	0.16		MEFV	0.22	DACT1	-0.08	COG1	-0.37
		ADRA1A	0.18	ADNP	-0.16	ADAM15	-0.07		AMN	0.21	ATP10A	0.27	AGBL2	0.41		MKI67	-0.47	DAW1	-0.58	COL17A1	0.48
		ADRB1	-0.68	ADPRH	-0.08	ADAM8	0.07		AMPD2	-0.64	ATP1B3	-0.18	AGFG2	0.25		MKNK2	-1.35	DDHD2	-0.41	COL6A3	0.12
		ADSL	-0.32	ADRA1A	0.18	ADAMTS10	-0.05		ANAPC16	-0.07	ATP2B4	0.11	AGRN	-0.02		MMEL1	0.44	DENND4C	-0.69	COLGALT1	-0.83
		AEBP1	0.24	AFF2	0.41	ADAMTS12	0.43		ANGEL2	-0.39	ATP6V0C	-0.37	AGXT	-0.03		MOK	-0.67	DGKE	-0.09	CORO7	-0.02
		AEBP2	-0.12	AFF4	-0.11	ADAMTS13	0.22		ANKRD11	-0.43	ATP6V1C2	0.3	AHDC1	0.02		MYLPF	0.02	DKK3	0.98	CRTC1	-0.02
		AFF3	0.16	AGAP1	0.01	ADAMTS15	-0.2		ANKRD13D	-0.5	ATP8A2	0.09	AHRR	-0.65		NADSYN1	-0.41	DLL1	-0.03	CTBP1	-0.26
		AFMID	0.12	AGPAT3	-0.43	ADAMTS16	-0.12		ANKRD54	-0.16	AUTS2	0.13	AIPL1	0.44		NMNAT2	0.04	DNAJC22	0.17	CTBP1-AS	0.14
		AGAP1	0.01	AGTR1	0.19	ADAMTS17	0.23		ANKS3	-0.24	B3GALNT2	-0.02	AK8	0.41		PCBP3	-0.22	DNAJC5	0.45	CTBP1-AS2	0.2
		AGAP2-AS1	-0.87	AHCTF1	-0.02	ADAMTS2	0.43		ANO7	0	B3GAT1	0.33	AKAP17A	-0.11		PHF12	-0.41	DOCK3	-0.76	CYTL1	0.12
		AGAP2	0.14	AHNAK	0.06	ADAMTS3	0.05		ANO8	0.41	B3GNT5	0.02	AKAP8L	-0.31		PIK3CD	-0.34	DPAGT1	-0.02	DCHS2	-0.1
		AGFG2	0.25	AHRR	-0.65	ADAMTS5	-0.02		ANTXR2	0.09	B3GNT7	0.21	AKNA	-0.54		PIK3CD-AS2	0.17	DPP3	-0.06	DCST1	0.07
		AGPAT3	-0.43	AK1	-0.07	ADAMTSL1	0.09		AP1M2	0.18	B4GALT3	-0.01	AKTIP	0.24		PIK3CD-AS1	0.46	DUSP5	0.05	DDX27	-0.36
		AGPAT4	0.27	AK3	-0.06	ADAMTSL5	0.4		AP3B2	0.33	B4GALT6	1.28	ALAS2	0.26		PLCL1	0	EEF1A1	-0.42	DIAPH2	-0.43
		AGPAT4-IT1	0.46	AKAP1	0.03	ADAT3	-0.02		AP3M2	-0.39	BAG3	-0.07	ALDH1A3	0.64		PLVAP	0.72	EEPD1	0.2	DIP2C	0.04
		AGPAT5	-0.12	AKAP12	-0.42	ADCK1	-0.38		AP5S1	-0.17	BAIAP3	0.12	ALDH3B2	0.06		PPP2R3B	-0.52	EFHC1	-0.15	DKK1	0.18
		AGTRAP	-0.89	AKAP6	0.08	ADCY10	0.26		APCDD1	0.24	BANP	-0.21	ALG13	-0.04		PROX1-AS1	0.06	EFHD1	0.59	DNAH17-AS1	0.18
		AIFM2	0.12	AKIP1	-0.8	ADCY2	0.38		APLP1	-0.09	BCAP29	0.61	ALMS1	-0.98		PROX1	0.14	EGR3	-0.11	DNAH17	0.37
		AIG1	-0.18	AKIRIN2	-0.28	ADCY3	-0.76		APOOL	0.17	BCL7A	-0.17	ALMS1-IT1	-0.18		RAPGEF2	-0.56	EGR4	-0.01	DNAH8	0.55
		AIMP2	-0.18	AKR1A1	-0.11	ADCY4	-0.02		AREL1	-0.46	BDH2	-0.08	ALPK2	0.29		RBM38	-0.75	EIF2S1	-0.08	DNHD1	0.04
		AIPL1	0.44	AKT2	-0.31	ADCY6	-0.35		ARFGAP2	-0.09	BDNF	-0.21	ALPK3	0.24		RGS19	-0.23	ELFN2	-0.4	DRD4	-0.04
		AK1	-0.07	ALCAM	-0.15	ADCY8	0.77		ARFRP1	0.16	BDNF-AS	-0.09	ALYREF	-0.11		RND1	-0.21	ELOVL5	-0.04	DSCAM	0.2
		AK3	-0.06	ALDH18A1	-0.29	ADCY9	-0.24		ARID3A	-0.61	BEST2	0.38	AMH	0.05		RNF166	-1.18	EMB	-0.05	DSCAM-AS1	0.39
		AK7	-0.02	ALDH1L1-AS2	0.12	ADCYAP1	0.2		ARIH1	-0.02	BET1	-0.28	AMPD2	-0.64		SCGB3A1	0.47	ENO2	0.53	DSP	0.02
		AKAP12	-0.42	ALDH1L1	0.16	ADD1	-0.19		ARL10	0.43	BIVM	-0.59	ANGPTL4	0.81		SEMA6B	0.13	EPHB1	0.07	DUOX1	0.27
		AKAP13	-0.18	ALDOA	-0.21	ADD2	-0.09		ARMC5	0.12	BMP2	0.08	ANK1	0.15		SHANK3	-0.64	EPO	0.13	DUSP27	0.35
		AKAP8L	-0.31	ALDOC	0.62	ADGRA1	0.39		ARMC6	-0.4	BMP7	0.18	ANK2	-0.51		SIX5	-0.57	ERICH5	0	DYNC1LI2	-0.37
		AKIP1	-0.8	ALG13	-0.04	ADGRA2	-0.15		ARMC7	-0.07	BMPR1A	-0.47	ANKLE1	0		SKI	-1.48	EXTL2	-0.11	EGR4	-0.01
		AKT2	-0.31	ALG9	-0.88	ADGRB1	0.35		ARSA	0.23	BOK	-1.05	ANKRD13B	-0.17		SLC25A41	-0.05	FAM120A	-0.89	ELFN1	0.15
		ALDH16A1	0.03	ALKBH5	-0.39	ADGRB2	-0.24		ARX	-0.07	BOLL	0.39	ANKRD13D	-0.5		SLC25A45	0.1	FAM184A	0.44	ELFN1-AS1	0.39
		ALDH1A3	0.64	AMELY	0.65	ADGRB3	0.04		ASAH1	-0.04	BPTF	-0.1	ANKRD17	-0.34		SOX11	0.09	FAM20A	0.1	ELMO1	0.27
		ALDH1B1	-0.43	AMIGO3	0	ADGRD1	0.3		ASAP3	-0.04	BRD2	-0.04	ANKRD33B	-0.27		SZT2	-0.17	FBLN5	-0.13	EMILIN1	-0.02
		ALDH1L1-AS2	0.12	AMOTL2	-0.03	ADGRF3	0.25		ASB10	0.25	BRF1	-0.25	ANKRD54	-0.16		TBC1D17	-0.65	FEV	0.21	EML6	-0.02
		ALDH1L1	0.16	AMPD2	-0.64	ADGRF4	-0.06		ASB16-AS1	-0.38	BRWD3	-0.32	ANKZF1	0.14		TMEM184A	-0.12	FLYWCH2	0.41	EMP3	-0.25
		ALDH1L2	-0.43	AMPH	-0.04	ADGRF5	0.37		ASB16	0.62	BVES	-0.26	ANO2	-0.19		TMEM231	-0.33	FNDC3A	-0.15	ENDOG	-0.74
		ALDH3B1	-0.1	ANAPC15	0.21	ADGRG5	0.34		ASCL5	0.22	BVES-AS1	0	ANO4	0.05		TNKS	-0.26	FOXN3-AS1	-0.04	ENTPD2	0.41
		ALDH3B2	0.06	ANGPT1	-0.06	ADGRL1	-0.77		ASPSCR1	-0.68	C11orf80	-0.03	ANO8	0.41		TOR1B	-0.67	FOXN3	-0.02	EXOSC6	-1
		ALG9	-0.88	ANK1	0.15	ADHFE1	0.63		ATAD3A	0.01	C15orf61	0.13	ANPEP	-0.64		TPBGL	0.51	FOXN3-AS2	0.61	FAM120AOS	-0.15
		ALK	0.16	ANK2	-0.51	ADI1	-0.34		ATCAY	0.12	C16orf82	0.23	ANTXR2	0.09		TRABD2B	0.4	FZD1	-0.3	FAM171A2	0.42
		ALKBH4	-1.02	ANKAR	0.38	ADM2	0.34		ATF7IP	-0.47	C19orf44	-0.13	AOC1	0.75		TRAF7	-0.84	GABRG3	0.12	FAM181B	0.27
		ALKBH5	-0.39	ANKRD16	-0.49	ADORA1	-0.18		ATF7IP2	0.12	C1QTNF4	0.03	AP1B1	-0.16		TRPV1	-0.1	GABRG3-AS1	0.57	FAM43B	-0.2
		ALS2CL	0.22	ANKRD27	0.12	ADORA2A-AS1	0.04		ATG12	-0.19	C22orf15	0.42	AP2A2	-0.25		TSPAN31	0.11	GLI3	0.01	FGF4	0.33
		AMN	0.21	ANKRD28	-0.12	ADRA1A	0.18		ATG2B	-0.37	C2CD5	-0.35	AP3B2	0.33		TTBK1	0.7	GNB2	-0.04	FJX1	-0.28
		AMPD2	-0.64	ANKRD31	0.05	ADRA1D	0.45		ATG4B	-0.41	C5orf51	-0.09	AP4M1	-0.21		TTC22	-0.22	HDAC11	0.32	FLNC	0.37
		AMT	0.26	ANKRD33	0.18	ADRA2A	0.56		ATG4D	-0.26	C6orf201	0.54	AP5S1	-0.17		TTC39A	0.14	HDAC4	-0.47	FOXK2	-0.52
		ANAPC16	-0.07	ANKRD34A	0.15	ADRA2C	0.44		ATG9A	-1.49	C7orf50	-0.66	APBA3	-0.61		TTLL1	0.09	HERPUD2	-0.25	FOXO3	-0.19
		ANGEL2	-0.39	ANKRD54	-0.16	ADRB3	0.11		ATP10A	0.27	C7orf57	0.03	APC2	0.5		TTLL10	0.33	HGS	-0.03	GALNT16	0.46
		ANGPTL4	0.81	ANKRD6	-0.69	ADSL	-0.32		ATP1A4	0.13	C7orf61	-0.06	APCDD1	0.24		UMODL1	0.1	HSD11B1L	0.39	GALR1	0.02
		ANKFY1	-0.41	ANKRD9	-0.75	AEBP1	0.24		ATP1B2	0.01	C9orf116	0.1	APCDD1L	-0.29		UMODL1-AS1	0.53	HTR2C	0.1	GATA1	0.39
		ANKRD11	-0.43	ANKS1B	0.03	AEBP2	-0.12		ATP2A1-AS1	-0.74	CA4	0.25	APCDD1L-AS1	0.14		VGF	0.4	ICA1L	0.29	GATA6	-0.31
		ANKRD13A	-0.69	ANKS3	-0.24	AEN	0.21		ATP2A1	0.09	CABP2	0.47	APEX2	-0.34		VWA5B1	0.06	IFNAR1	-0.47	GATA6-AS1	0.39
		ANKRD13B	-0.17	ANO10	0.05	AFAP1	-0.07		ATP2A2	-0.26	CABYR	-0.24	APLP1	-0.09		XRRA1	-0.03	IFT74	-0.17	GGN	0.17
		ANKRD13D	-0.5	ANO5	-0.04	AFAP1-AS1	0.15		ATP2A3	0.13	CACNA2D3	0.03	AQP5	0.27		YJEFN3	-0.24	IL17D	0.37	GPR146	0.13
		ANKRD44	-0.02	ANO9	0.47	AFAP1L1	0.22		ATP2B2	0.13	CACNB4	0.23	AR	0.18		ZC3H12A	-0.21	JAKMIP1	0.44	GPR182	0.32
		ANKRD44-IT1	0.01	ANOS1	0.14	AFF1	0.09		ATP6V0D2	0.18	CAMTA2	-0.96	ARAP1	-0.04		ZDHHC11	-0.68	KATNAL2	0.17	GPR62	0.42
		ANKRD52	-0.03	ANPEP	-0.64	AFF3	0.16		ATP7A	-0.62	CAP2	-0.21	AREL1	-0.46		ZNF503-AS1	-0.74	KCNAB2	0.04	GPR88	0.23
		ANKRD54	-0.16	ANTXR1	-0.08	AFF4	-0.11		ATPAF1	-0.9	CAPN1	-0.43	ARFGEF2	-0.19		ZNF503	0	KCNE3	0.23	GSDMD	0.02
		ANKRD9	-0.75	ANXA4	0	AFG3L2	-0.05		ATXN2L	-0.59	CAPRIN1	-0.15	ARHGAP22	-0.69		ZNF503-AS2	0.08	KCNH7	0.14	GTF3C4	-0.04
		ANKS3	-0.24	AP1S3	-0.12	AFMID	0.12		ATXN7L3	-0.05	CARHSP1	0.2	ARHGAP28	0.03		ZNF589	0.26	KCNK9	0.31	HDAC4	-0.47
		ANO7	0	AP3B1	0.07	AGAP1	0.01		AXIN2	0.33	CAV1	0.05	ARHGAP33	0.22		ZNF783	-0.23	KCNS2	0.36	HEPACAM	0.27
		ANO8	0.41	AP3B2	0.33	AGAP3	0.16		B3GAT3	-0.26	CBFA2T3	0.4	ARHGAP39	-0.21		ZYX	-0.62	KCTD1	-0.53	HES6	-0.12
		ANPEP	-0.64	AP3M2	-0.39	AGBL2	0.41		B4GALNT1	-0.21	CBLN4	0.13	ARHGEF10	-0.24		ZZEF1	-0.03	KIAA1324	0.04	HGFAC	0.51
		ANTXR2	0.09	APAF1	0	AGFG2	0.25		BARHL1	0.01	CBX3	0.08	ARHGEF19	-0.3				KLF9	0.12	HID1	0.08
		AP1M2	0.18	APOO	-0.11	AGPAT2	0.26		BARX1	-0.06	CC2D2B	0.57	ARHGEF40	0.57				KLHL29	-0.65	HK3	0.19
		AP2A1	-0.19	AQP11	-0.26	AGPAT4	0.27		BBC3	-0.15	CCDC106	-0.62	ARHGEF5	-0.51				L3HYPDH	0.11	HMCN2	0.03
		AP3B2	0.33	AR	0.18	AGPAT4-IT1	0.46		BBS1	-0.31	CCDC114	0.68	ARMC5	0.12				LDB1	-0.35	HOXD10	0.28
		AP3M2	-0.39	ARAP3	0.32	AGRN	-0.02		BBS5	-0.2	CCDC130	-0.29	ARMC6	-0.4				LDLRAD4-AS1	0.05	HOXD11	-0.31
		AP5S1	-0.17	AREG	0.17	AGT	0.31		BCAR1	-0.19	CCDC151	0.56	ARMC9	-0.06				LDLRAD4	0.2	HS6ST2	-0.07
		AP5Z1	-0.53	ARFGAP1	-0.07	AGTRAP	-0.89		BCKDHB	0.04	CCDC170	0.52	ARRB2	-0.2				LGI2	0.22	IDUA	-0.35
		APAF1	0	ARFGAP3	0.19	AGXT	-0.03		BCL9L	-0.67	CCDC184	-0.02	ARRDC1-AS1	-0.39				LRSAM1	-0.05	IFI35	-0.11
		APCDD1	0.24	ARFRP1	0.16	AHCY	-0.19		BCR	-0.58	CCDC28A	-0.27	ARRDC1	-0.35				LRTOMT	0.12	IGDCC3	0.09
		APH1B	0.13	ARHGAP12	-0.16	AHDC1	0.02		BDH1	-0.04	CCDC3	0.26	ARVCF	0.2				LZTS3	0.25	IGFBP1	0.07
		APLP1	-0.09	ARHGAP24	-0.18	AHRR	-0.65		BLOC1S1	-0.05	CCDC39	-0.05	ARX	-0.07				MAPK7	-0.37	INTS1	-0.14
		APLP2	-0.03	ARHGAP27	-0.32	AIP	-0.18		BLOC1S3	-0.14	CCNG2	-0.42	ASAP2	-0.16				MBLAC1	0.03	INTS8	-0.3
		APOBEC3C	-0.37	ARHGAP35	-0.19	AIPL1	0.44		BMP8A	0.17	CCNL1	-0.09	ASAP3	-0.04				MDK	0.33	IRX1	-0.17
		APOL4	0.25	ARHGAP36	-0.03	AK1	-0.07		BMP8B	-0.12	CCNY	-0.13	ASB10	0.25				MEGF8	-0.33	ISL1	0.12
		APOOL	0.17	ARHGEF18	-0.38	AK8	0.41		BORA	-0.82	CCT5	-0.17	ASB2	0.14				MKRN1	-0.26	JAG1	0.08
		AQP1	0.27	ARHGEF25	0.48	AKAP13	-0.18		BRAF	-0.3	CD63	0.03	ASIP	-0.09				MLF2	-0.12	JPH1	0.33
		AREL1	-0.46	ARHGEF4	0.05	AKAP17A	-0.11		BRD2	-0.04	CD81	-0.71	ASPDH	-0.36				MMP17	0.52	JUN	-0.14
		ARFGAP1	-0.07	ARID4A	-0.51	AKAP8L	-0.31		BRD4	-0.51	CD81-AS1	0.07	ASPSCR1	-0.68				MN1	-0.81	KCNC1	0.17
		ARFGAP2	-0.09	ARID4B	-0.47	AKAP9	-0.48		BRSK2	0.3	CD99	-0.01	ATAD3A	0.01				MTHFR	0.04	KCNG1	-0.28
		ARFRP1	0.16	ARID5A	-0.13	AKIRIN2	-0.28		BUB3	0.04	CDC25A	0.11	ATG4B	-0.41				MVK	0.14	KCNQ2	0
		ARHGAP23	0.21	ARL10	0.43	AKNA	-0.54		C10orf55	-0.32	CDC42EP4	0	ATG4D	-0.26				MXI1	-0.32	KCNQ5	0.32
		ARHGAP4	0.21	ARL6IP1	0.1	AKTIP	0.24		C11orf21	0.28	CDCA7	-0.07	ATN1	0.44				MYCN	0.06	KCP	0.21
		ARHGEF10L	0.11	ARL6IP6	0.05	ALAS2	0.26		C12orf45	-0.28	CDHR1	0.27	ATOH8	0.08				NCL	0.01	KDM5C	0.1
		ARHGEF11	-0.16	ARMC4	0.15	ALDH16A1	0.03		C15orf40	-0.04	CDK10	-0.17	ATP10A	0.27				NDRG4	0.57	KDM5D	-0.4
		ARHGEF18	-0.38	ARMCX5	-0.69	ALDH1A3	0.64		C16orf87	-0.25	CDK13	-0.41	ATP10B	0.68				NEURL1	0.25	KIAA2013	-0.54
		ARHGEF2	-0.1	ARMCX5-GPRASP2	0.45	ALDH1L1-AS2	0.12		C17orf75	0.17	CDK17	-0.27	ATP13A2	0.2				NFATC3	-0.05	KIF19	0.75
		ARHGEF9	-0.09	ARNTL	-0.45	ALDH1L1	0.16		C17orf99	0.46	CDKN1B	-0.19	ATP2A3	0.13				NFIA	-0.84	KIF26A	-0.01
		ARID3A	-0.61	ARPC1B	-0.44	ALDH1L2	-0.43		C19orf12	-0.26	CDR2L	-0.49	ATP2B2	0.13				NFIA-AS2	0.41	KIFC2	-0.15
		ARIH1	-0.02	ARPIN	-0.01	ALDH3B1	-0.1		C19orf25	-0.16	CDX2	-0.03	ATP6V0A2	-0.38				NFIB	0.1	KIRREL2	0.08
		ARL10	0.43	ARPP19	-0.02	ALDH3B2	0.06		C19orf47	0.17	CEBPB	-0.53	ATP8A2	0.09				NFKB1	-0.5	KLC2	0.26
		ARL2BP	-0.28	ARRB2	-0.2	ALG13	-0.04		C19orf54	-0.28	CELF1	0.03	ATP8B1	-0.12				NLGN4X	0.17	KLK15	0.24
		ARL4C	-0.31	ARSI	0.47	ALK	0.16		C1QL1	-0.07	CENPBD1	-0.51	ATP8B2	-0.3				NONO	-0.09	L3HYPDH	0.11
		ARMC5	0.12	ARVCF	0.2	ALKBH4	-1.02		C1QTNF1-AS1	0.06	CEP250	-0.3	ATPAF1	-0.9				NR2F1	-0.16	LDB2	0.22
		ARMC6	-0.4	ARX	-0.07	ALKBH5	-0.39		C1QTNF1	0.17	CEP85L	-0.21	ATXN2L	-0.59				NR2F1-AS1	-0.04	LEXM	0.41
		ARMC7	-0.07	ASAH1	-0.04	ALMS1	-0.98		C1QTNF6	-0.08	CFL2	-0.09	ATXN7	-0.24				NRIP1	0.01	LFNG	0.35
		ARSA	0.23	ASAP1-IT2	-0.47	ALMS1-IT1	-0.18		C1RL	-0.15	CFLAR	-0.26	AUTS2	0.13				NSG1	0.27	LIG1	-0.48
		ARX	-0.07	ASAP1	-0.32	ALPK2	0.29		C1RL-AS1	0.81	CFLAR-AS1	0.07	AVPR1A	0.1				NUBPL	-0.26	LIN28B	0.24
		ASAH1	-0.04	ASAP1-IT1	0.1	ALPK3	0.24		C20orf194	-0.62	CHDH	-0.07	AXIN1	-0.12				ODF3B	-0.04	LINGO1	0.11
		ASAP3	-0.04	ASCL1	0.59	ALX3	-0.14		C22orf42	0.19	CHORDC1	-0.51	AZU1	-0.13				OSBPL10	0.2	LINGO1-AS2	0.12
		ASB10	0.25	ASH1L	-0.15	ALYREF	-0.11		C3orf22	0.23	CHPT1	-0.11	B3GNT3	0.24				OSMR	-0.03	LINGO1-AS1	0.28
		ASB16-AS1	-0.38	ASH1L-AS1	-0.08	AMBRA1	-0.26		C5AR2	0.26	CHRAC1	-0.39	B3GNT8	0.26				PAK6	-0.04	LPAR2	-0.29
		ASB16	0.62	ASIC1	0.11	AMER3	0.19		C8orf33	-0.35	CHRDL2	0.25	B4GALNT1	-0.21				PALM	0.52	LRRC66	0.36
		ASB8	-0.49	ASPH	-0.09	AMH	0.05		C8orf82	-2.17	CHRNB2	0.16	BAHCC1	0.2				PAM	-0.14	LRRC8B	-0.23
		ASCL5	0.22	ASPSCR1	-0.68	AMIGO3	0		CA11	-0.03	CHST1	0.47	BAHD1	-0.63				PAQR8	0.49	MAGEE1	0.35
		ASF1B	-0.08	ASRGL1	0.13	AMN	0.21		CA5B	0.45	CIDEB	0.16	BAIAP3	0.12				PARP12	-0.16	MAN2C1	-0.08
		ASGR1	-0.07	ASS1	0.03	AMPD2	-0.64		CABP1	0.1	CITED1	0	BANP	-0.21				PCDH19	-0.14	MANEAL	-0.66
		ASIC1	0.11	ASXL3	0.15	AMPD3	0.03		CACNA1C	0.29	CLCNKB	0.02	BARX2	0.79				PCED1A	-0.2	MAP3K10	0.23
		ASIC2	0.16	ATE1	0.12	AMT	0.26		CACNA1D	0.24	CLIP3	0.33	BBC3	-0.15				PCF11	-0.39	MAPK8IP3	0.24
		ASPG	0.26	ATF2	-0.18	AMZ1	0.21		CACNA1H	0.44	CLN3	-0.38	BCAR1	-0.19				PDE10A	0.27	MED17	0.03
		ASPSCR1	-0.68	ATG2B	-0.37	ANGPTL4	0.81		CACNB1	0.54	CLOCK	-0.51	BCL3	-0.65				PDE4A	-0.32	MEFV	0.22
		ATAD3A	0.01	ATL1	-0.15	ANK1	0.15		CACNG7	0.81	CLPTM1L	0.06	BCL6	-0.08				PDHA1	-0.03	MEGF8	-0.33
		ATCAY	0.12	ATM	-0.25	ANK2	-0.51		CADM3	0.55	CMTM8	-0.1	BCOR	-0.27				PKD2	-0.01	MGST3	-0.27
		ATF7	0	ATOX1	-0.06	ANKFY1	-0.41		CADM3-AS1	0.57	CNOT7	0.21	BCORL1	0.2				PLA2G4C	0.31	MMP17	0.52
		ATF7IP	-0.47	ATP10A	0.27	ANKLE1	0		CALB2	0.3	CNTN2	0.2	BCS1L	-0.18				PMEPA1	-0.15	MTHFD1L	-0.14
		ATF7IP2	0.12	ATP10D	-0.77	ANKRD11	-0.43		CALCOCO1	0.24	CNTNAP2	0.01	BDH1	-0.04				POLR2G	-0.09	MTR	-0.35
		ATG12	-0.19	ATP1B1	0.45	ANKRD13A	-0.69		CAND1	-0.14	CNTROB	0.02	BEGAIN	-0.15				POU6F1	-0.01	MXRA8	0.25
		ATG2B	-0.37	ATP1B3	-0.18	ANKRD13B	-0.17		CAND1,11	0.29	COASY	-0.54	BEST4	0.18				PPIB	0.02	MYCN	0.06
		ATG4B	-0.41	ATP2A2	-0.26	ANKRD13D	-0.5		CAPN5	0.05	COL1A1	-0.16	BHLHE41	-0.01				PRC1	-0.12	MYH11	0.28
		ATG4D	-0.26	ATP2B4	0.11	ANKRD16	-0.49		CARD8	0	COL6A2	-0.13	BICD1	-0.22				PRKCZ	-0.29	MYH3	-0.77
		ATG9A	-1.49	ATP6V0A2	-0.38	ANKRD17	-0.34		CARD8-AS1	0	COLGALT2	-0.04	BIN1	0.06				PRKG1	0.15	MYH9	-0.41
		ATOH8	0.08	ATP6V0A4	0	ANKRD33B	-0.27		CASP9	0.33	COMP	0.05	BLVRB	-0.34				PRMT9	0.15	MYO7A	0.12
		ATP10A	0.27	ATP6V0C	-0.37	ANKRD34A	0.15		CAV1	0.05	CORO7	-0.02	BMP2	0.08				PRR19	0.09	NADSYN1	-0.41
		ATP1A4	0.13	ATP6V0E2	-1.33	ANKRD34C	0		CBARP	0.26	COX14	-0.21	BMP6	0.35				PRSS12	-0.02	NAT8L	-0.18
		ATP1B2	0.01	ATP6V0E2-AS1	-0.34	ANKRD54	-0.16		CBFA2T2	-0.3	CPN2	0.23	BMP8A	0.17				PTCH1	-0.11	NDUFAF1	-0.17
		ATP2A1-AS1	-0.74	ATP6V1C2	0.3	ANKRD6	-0.69		CBLN1	0.27	CPNE4	0.02	BMP8B	-0.12				RAB9B	0.15	NEURL4	-0.14
		ATP2A1	0.09	ATP6V1H	-0.35	ANKRD65	0.12		CBX4	-0.72	CPVL	-0.62	BOP1	-0.17				RAI1	0.08	NFE2L3	0.11
		ATP2A2	-0.26	ATP8A2	0.09	ANKRD7	-0.22		CBX7	-0.55	CPXM1	0.22	BORA	-0.82				RBFOX1	0.37	NHLH2	0.22
		ATP2A3	0.13	ATXN2	-0.1	ANKS6	-0.11		CCAR1	-0.16	CRACR2B	0.49	BPIFB1	0.04				RBP1	0.03	NLRC3	-0.16
		ATP2B2	0.13	AURKB	-0.22	ANKZF1	0.14		CCDC113	-0.51	CRB1	0.17	BPIFB2	0.53				RBPMS2	-0.81	NLRX1	-0.64
		ATP2B3	0.18	AUTS2	0.13	ANO2	-0.19		CCDC120	-0.46	CRHR1-IT1	0.1	BRAF	-0.3				RCOR2	0.42	NOA1	-0.49
		ATP6AP1	0	AVL9	-0.29	ANO4	0.05		CCDC151	0.56	CRIP2	0.4	BRD1	-0.38				RDH10	-0.1	NOC4L	-0.62
		ATP6V0D2	0.18	B3GALNT1	-0.01	ANO7	0		CCDC27	0.61	CRYBA2	-0.14	BRD2	-0.04				RGS20	0.01	NPR1	0.6
		ATP6V0E2	-1.33	B3GALNT2	-0.02	ANO8	0.41		CCDC30	-0.03	CSK	-0.69	BRD4	-0.51				RHOBTB1	-0.89	NPTXR	-0.15
		ATP6V0E2-AS1	-0.34	B3GAT1	0.33	ANPEP	-0.64		CCDC40	0.2	CTCF	-0.15	BRI3	-1.37				RIMKLA	0.09	NR0B1	-0.41
		ATP7A	-0.62	B3GNT5	0.02	ANTXR2	0.09		CCDC57	0.3	CTNNB1	-0.2	BRINP3	0.07				RPA3	-0.22	NRCAM	0.18
		ATP8A2	0.09	B3GNT7	0.21	AOC1	0.75		CCDC88A	-0.46	CTPS2	-0.01	BSN-AS2	0.06				RTN4R	-0.45	NRXN2	0.08
		ATP8B3	0.12	B4GALT3	-0.01	AOC3	-0.61		CCL28	-0.07	CX3CR1	0.01	BSN	0.09				RYR2	0.06	NT5C1B	0.23
		ATP8B4	-0.04	B4GALT6	1.28	AP1B1	-0.16		CCL5	-0.04	CXXC4	0.02	BTBD2	-0.38				SAMD10	0.28	NTN1	0
		ATPAF1	-0.9	BAG3	-0.07	AP2A1	-0.19		CCND1	-0.09	CYB561A3	-0.13	BTF3	-0.08				SCARF2	0.09	NTSR1	0.19
		ATXN2L	-0.59	BAHCC1	0.2	AP2A2	-0.25		CCNJL	-0.81	CYHR1	0.16	BTNL9	-0.19				SCGB2A2	0.25	NUP210	-0.17
		ATXN7L1	-0.02	BAIAP3	0.12	AP3B2	0.33		CCNO	-0.02	CYYR1	0.38	C10orf88	-0.35				SDCBP2-AS1	-0.31	OBSCN	0.39
		ATXN7L2	-0.13	BANP	-0.21	AP4M1	-0.21		CCR4	0.47	DAB2	-0.13	C11orf21	0.28				SEMA4F	-0.07	ONECUT1	0.65
		ATXN7L3	-0.05	BARX2	0.79	AP5S1	-0.17		CD24	-0.74	DACT1	-0.08	C11orf58	0.1				SEMA6A	0.34	OPLAH	-0.59
		AUTS2	0.13	BCAP29	0.61	AP5Z1	-0.53		CD34	0.56	DAG1	-0.76	C15orf39	0.23				SETDB2	-0.12	OSBPL6	-0.35
		AXIN2	0.33	BCAR1	-0.19	APBA1	0.19		CD3G	0.37	DALRD3	0.2	C17orf100	-0.37				SH3PXD2B	-0.24	PAX7	0.08
		B3GAT3	-0.26	BCAT2	-0.34	APBA3	-0.61		CD44	0.05	DAW1	-0.58	C17orf99	0.46				SLC16A14	-0.25	PCDH10	0.02
		B4GALNT1	-0.21	BCKDK	-0.08	APBB3	0.11		CDC20B	0.26	DAZL	0.1	C19orf25	-0.16				SLC16A9	-0.08	PCDH20	0
		BACE1	-0.5	BCL10	0.19	APC2	0.5		CDC6	-0.75	DBN1	0.25	C19orf47	0.17				SLC1A2	0.09	PCED1B	-0.22
		BAHD1	-0.63	BCL11A	0.14	APCDD1	0.24		CDH22	0.46	DCBLD2	-0.12	C19orf54	-0.28				SLC2A1	0.06	PCSK4	0.1
		BARHL1	0.01	BCL7A	-0.17	APCDD1L	-0.29		CDH23	0.38	DCK	0.03	C19orf73	-0.29				SLC35G2	0.32	PF4V1	-0.04
		BARX1	-0.06	BCL7B	-0.24	APCDD1L-AS1	0.14		CDHR1	0.27	DDHD2	-0.41	C1orf116	0.22				SLC50A1	0.19	PFKP	0.23
		BAZ2A	-0.22	BDH2	-0.08	APEX2	-0.34		CDK2AP2	-0.58	DDX3X	-0.02	C1orf56	-0.48				SLC6A15	0	PHF12	-0.41
		BBC3	-0.15	BDNF	-0.21	APH1A	0.01		CDON	0.01	DEGS1	-0.03	C1orf94	0.06				SLC9B2	0.09	PI4K2B	0.38
		BBS1	-0.31	BDNF-AS	-0.09	APLP1	-0.09		CECR2	-0.25	DENND2A	0.19	C22orf15	0.42				SMAD6	0.08	PIP5K1C	-0.71
		BBS5	-0.2	BEGAIN	-0.15	APLP2	-0.03		CENPB	-0.41	DENND4B	-0.78	C2orf81	0.4				SMAGP	0.07	PKD1L2	0.24
		BCAR1	-0.19	BEST1	0.39	APOB	0.13		CEP170B	-0.42	DENND4C	-0.69	C6	0.24				SMARCE1	0.3	PLA2G4C	0.31
		BCAS1	-0.1	BEST2	0.38	APOE	0.26		CEP41	-0.13	DEXI	-0.44	C6orf132	0				SMG7	-0.31	PLCB3	-0.06
		BCKDHB	0.04	BET1	-0.28	AQP5	0.27		CEP63	0.2	DGKE	-0.09	C6orf136	-0.34				SMG7-AS1	0.31	PLCL1	0
		BCL11B	0	BHLHE23	0.09	AQP8	0.26		CES2	-0.25	DHRS11	-1.15	C7orf50	-0.66				SPATA2L	0.19	PLVAP	0.72
		BCL2L10	-0.24	BICD1	-0.22	AR	0.18		CFAP221	0.43	DIABLO	0.02	C8A	0.32				SPCS1	-0.37	PLXND1	-0.24
		BCL7C	-0.07	BID	0.13	ARAP1	-0.04		CHAF1A	-0.42	DIRAS1	0.36	CABLES2	-0.62				SPG7	-0.21	POLR2G	-0.09
		BCL9L	-0.67	BIVM	-0.59	ARAP3	0.32		CHAF1B	-0.37	DKK3	0.98	CACHD1	-0.02				SPIRE1	0.01	PPM1E	-0.23
		BCR	-0.58	BMP2	0.08	AREL1	-0.46		CHD4	-0.32	DLG1	-0.08	CACNA1C	0.29				SPRED2	-0.13	PPP1R26	-0.03
		BDH1	-0.04	BMP7	0.18	ARFGAP1	-0.07		CHMP7	-0.25	DLG1-AS1	0.11	CACNA1E	0.15				SRRM3	0.19	PPP1R26-AS1	0.23
		BEND4	0.36	BMPR1A	-0.47	ARFGEF2	-0.19		CHRNA4	0.36	DLL1	-0.03	CACNA1I	0.28				STARD5	0.08	PRKCSH	-0.03
		BLOC1S1	-0.05	BNIPL	0.15	ARHGAP15	0.05		CHST12	-0.4	DNAJB6	0.38	CACNA2D2	-0.05				STARD6	-0.11	PRKD2	-0.34
		BLOC1S3	-0.14	BOK	-1.05	ARHGAP17	-0.23		CHURC1	-0.26	DNAJC1	-0.22	CACNB1	0.54				STK11	-0.15	PRR12	0.1
		BMP7	0.18	BOLL	0.39	ARHGAP22	-0.69		CIB3	0.06	DNAJC22	0.17	CACNG2	0.17				STOX2	-0.23	PRRX2	-0.21
		BMP8A	0.17	BPHL	-0.05	ARHGAP25	0.29		CKB	0.07	DNAJC28	-0.57	CACNG8	0.81				SYCE1	0.31	PRSS36	0.27
		BMP8B	-0.12	BPTF	-0.1	ARHGAP27	-0.32		CLCN6	-0.36	DNAJC5	0.45	CAD	-0.43				TAGLN2	0.15	PTGDR	0.03
		BMPR1A	-0.47	BRD2	-0.04	ARHGAP28	0.03		CLDN4	-0.27	DNASE1L1	-0.15	CALML3	0.59				TBC1D17	-0.65	PTGER3	0.03
		BNC2	0.12	BRF1	-0.25	ARHGAP33	0.22		CLN8	-0.03	DOCK11	-0.27	CAMK2A	0.34				TBX3	-0.22	PTGIS	0.31
		BORA	-0.82	BRINP1	0.77	ARHGAP35	-0.19		CLYBL	0.1	DOCK3	-0.76	CAMK2B	0.46				TMEM61	0.56	PYGL	-0.26
		BORCS8	0.08	BROX	-0.12	ARHGAP36	-0.03		CLYBL-AS2	0.2	DPAGT1	-0.02	CAMSAP3	-0.08				TMEM70	-0.16	RAB11A	-0.08
		BRAF	-0.3	BRWD3	-0.32	ARHGAP39	-0.21		CNBD2	0.23	DPP3	-0.06	CAMTA2	-0.96				TMTC2	-0.37	RBM38	-0.75
		BRD2	-0.04	BSG	-0.24	ARHGAP6	0.16		CNNM2	-0.25	DPYSL5	0.2	CAPN1	-0.43				TP53	-0.8	RBP1	0.03
		BRD4	-0.51	BTBD7	0.02	ARHGAP9	0.09		CNOT3	-0.59	DRAP1	-0.35	CAPN15	-0.53				TRIM36	-0.15	RFX1	-0.33
		BRD8	-0.17	BTG2	0	ARHGEF1	0.03		CNR2	0.78	DUSP18	0.01	CAPN2	-0.1				TRIML1	0.61	RND1	-0.21
		BRSK2	0.3	BVES	-0.26	ARHGEF10	-0.24		CNTNAP2	0.01	DUSP5	0.05	CAPN6	-0.05				TRMT2A	-0.04	RNF165	-0.07
		BSND	0.25	BVES-AS1	0	ARHGEF10L	0.11		COL20A1	0.02	DUT	0.02	CARNS1	0.67				TRMT5	-0.29	RTCB	-0.14
		BTBD2	-0.38	C11orf80	-0.03	ARHGEF11	-0.16		COL26A1	0.72	DZANK1	0.04	CASKIN1	0.31				TRPC4	0.16	S1PR5	0.22
		BTBD8	-0.25	C12orf75	0.62	ARHGEF17	0.2		COL6A2	-0.13	DZIP1	-0.06	CASKIN2	-0.5				TTC12	0.2	SAMD14	0.25
		BTG1	-0.13	C14orf132	0.27	ARHGEF18	-0.38		COLEC12	0.3	EDIL3	-0.08	CASP9	0.33				TTK	-0.01	SAMD5	-0.16
		BUB3	0.04	C15orf39	0.23	ARHGEF19	-0.3		COLGALT2	-0.04	EDRF1	-0.12	CASZ1	-0.03				UBP1	-0.37	SAPCD2	-0.47
		C10orf55	-0.32	C15orf61	0.13	ARHGEF2	-0.1		COPS2	-0.38	EEF1A1	-0.42	CBARP	0.26				UPB1	0.09	SBF1	-0.36
		C11orf21	0.28	C16orf82	0.23	ARHGEF26	-0.2		COPS7B	0	EEPD1	0.2	CBL	0.02				UXT	-0.11	SCARF2	0.09
		C11orf95	0.02	C17orf58	0.24	ARHGEF26-AS1	0.12		COQ9	-0.32	EFHC1	-0.15	CBX2	0.34				VWDE	-0.45	SERTAD1	-0.2
		C11orf96	-0.53	C19orf44	-0.13	ARHGEF40	0.57		COX19	-0.21	EFHD1	0.59	CBX4	-0.72				WAC	0.1	SHISA4	0.08
		C12orf45	-0.28	C19orf48	-0.06	ARHGEF5	-0.51		CPAMD8	0.12	EFNB2	-0.88	CCAR1	-0.16				WDR44	-0.17	SHROOM1	-0.43
		C12orf56	0.39	C1QTNF4	0.03	ARID1A	-0.25		CPZ	0.53	EFS	0.08	CCDC120	-0.46				WWP2	-0.54	SIX5	-0.57
		C15orf40	-0.04	C22orf15	0.42	ARID5B	0.11		CRB2	-0.11	EGR3	-0.11	CCDC130	-0.29				YBEY	0.07	SLC19A1	0.32
		C16orf87	-0.25	C2CD5	-0.35	ARL4D	-0.13		CRBN	-0.34	EGR4	-0.01	CCDC140	0.61				ZBTB25	-0.26	SLC25A41	-0.05
		C17orf75	0.17	C2orf76	-0.18	ARMC5	0.12		CRIPT	-0.27	EHMT1	-0.28	CCDC151	0.56				ZKSCAN2	0.54	SLC29A4	0.09
		C17orf99	0.46	C2orf88	-0.1	ARMC6	-0.4		CRKL	-0.21	EHMT1-IT1	0.15	CCDC159	0.45				ZMYND15	0.03	SLC34A1	0
		C19orf12	-0.26	C3orf18	-0.01	ARMC9	-0.06		CRLF2	0.09	EIF2S1	-0.08	CCDC168	0.08				ZNF100	-0.33	SLC45A3	0.15
		C19orf25	-0.16	C4orf36	-0.27	ARNT	-0.51		CRTAP	-0.06	EIF4G1	-0.22	CCDC182	0.56				ZNF107	-0.02	SLC6A11	0.23
		C19orf47	0.17	C5orf30	0.09	ARRB2	-0.2		CRTC1	-0.02	ELFN2	-0.4	CCDC185	0.58				ZNF276	-0.23	SOGA1	-0.07
		C19orf54	-0.28	C5orf51	-0.09	ARRDC1-AS1	-0.39		CRYBB3	0.28	ELOVL5	-0.04	CCDC187	0.33				ZNF394	-0.05	SPCS1	-0.37
		C1QL1	-0.07	C6orf120	-0.54	ARRDC1	-0.35		CSAD	-0.07	EMB	-0.05	CCDC27	0.61				ZNF48	-0.02	SPNS1	-0.47
		C1QTNF1-AS1	0.06	C6orf201	0.54	ARSB	-0.25		CSK	-0.69	EMD	-0.49	CCDC40	0.2				ZNF507	0.19	SPNS3	0.67
		C1QTNF1	0.17	C7orf50	-0.66	ARVCF	0.2		CST7	0.76	EML2-AS1	0.04	CCDC59	-0.08				ZNF584	-0.16	SPRED3	0.38
		C1QTNF6	-0.08	C7orf57	0.03	ARX	-0.07		CTBP1	-0.26	EML2	0.09	CCDC8	0.43						SRRM3	0.19
		C1RL	-0.15	C7orf61	-0.06	ASAP2	-0.16		CTBP1-AS	0.14	EN1	-0.03	CCDC85A	0.43						SSTR5	0.21
		C1RL-AS1	0.81	C9orf116	0.1	ASAP3	-0.04		CTBP1-AS2	0.2	ENO2	0.53	CCDC88A	-0.46						SSTR5-AS1	0.47
		C1orf21	0.21	C9orf64	0.11	ASB10	0.25		CTCF	-0.15	EPAS1	-0.29	CCL5	-0.04						SUDS3	0.27
		C20orf194	-0.62	CA2	0.32	ASB2	0.14		CTCFL	0.13	EPHB1	0.07	CCNO	-0.02						SURF2	-0.55
		C22orf42	0.19	CA4	0.25	ASB8	-0.49		CTDP1	-0.18	EPHB4	-0.43	CD248	0.27						SUSD4	0.21
		C3orf22	0.23	CABP2	0.47	ASCL1	0.59		CTPS1	0.26	EPHX4	-0.35	CD28	0.08						TAF6L	-0.18
		C4orf19	-0.31	CABYR	-0.24	ASCL2	-0.1		CTRC	0.45	EPO	0.13	CD37	0.07						TBC1D17	-0.65
		C4orf36	-0.27	CACNA1C	0.29	ASF1B	-0.08		CTXN1	0.35	EPS8L2	-0.12	CD44	0.05						TBC1D9B	-0.4
		C5AR2	0.26	CACNA2D3	0.03	ASIC1	0.11		CUEDC1	-0.3	ERICH5	0	CDC34	-0.02						TECPR2	-0.27
		C6orf136	-0.34	CACNB2	0.22	ASIC2	0.16		CUL4A	0	ERMP1	0.13	CDC42EP2	0.05						TELO2	-0.08
		C6orf223	0.2	CACNB4	0.23	ASIC3	0.13		CX3CL1	0.33	EVC2	-0.35	CDH23	0.38						TENM4	0.21
		C8orf33	-0.35	CADPS2	-0.49	ASIC4	0.39		CYB5A	-0.08	EXOC3L1	0.03	CDH4	0.48						TGFB1	-0.89
		C8orf82	-2.17	CALU	-0.13	ASIP	-0.09		CYB5R3	-0.34	EXTL2	-0.11	CDHR1	0.27						TLCD2	-0.32
		CA11	-0.03	CAMTA2	-0.96	ASMTL	-0.61		CYBA	0.01	FADS1	-0.18	CDT1	-0.84						TM7SF2	-0.87
		CA5B	0.45	CAP2	-0.21	ASMTL-AS1	0.28		CYCS	-0.37	FADS2	-0.09	CDX2	-0.03						TMEM132E	0.48
		CABP1	0.1	CAPG	0.14	ASNS	-0.35		CYP1A2	0.35	FAM107A	0.24	CEACAM1	0.36						TMEM181	0.08
		CACNA1C	0.29	CAPN1	-0.43	ASPDH	-0.36		CYP21A2	0.19	FAM110A	-0.42	CEACAM4	0.4						TMEM219	-0.69
		CACNA1D	0.24	CAPN5	0.05	ASPSCR1	-0.68		CYP26B1	0.22	FAM110B	0.3	CEBPA	-0.23						TP53	-0.8
		CACNA1H	0.44	CAPNS1	0.45	ATAD2	-0.14		CYP2S1	0.43	FAM120A	-0.89	CEBPA-AS1	0.24						TRABD2B	0.4
		CACNA1I	0.28	CAPRIN1	-0.15	ATAD2B	-0.65		CYP46A1	0.68	FAM184A	0.44	CELA3B	0.2						TRAK1	-0.28
		CACNA2D4	-0.01	CARD9	0.1	ATAD3A	0.01		CYP51A1	-0.1	FAM20A	0.1	CELF4	-0.04						TRIM2	0.24
		CACNB1	0.54	CARF	0.15	ATG14	-0.37		CYP51A1-AS1	0.09	FAM219A	1.31	CELSR3	-0.96						TRIM7	-0.06
		CACNG4	0.34	CARHSP1	0.2	ATG2A	-0.45		CYP7B1	0.09	FAM222B	-0.52	CELSR3-AS1	0.38						TRMT5	-0.29
		CACNG5	0.25	CAV1	0.05	ATG2B	-0.37		CYS1	-0.23	FAM78B	0.32	CEMP1	0.43						TRPM2	-0.37
		CACNG7	0.81	CBFA2T3	0.4	ATG4B	-0.41		D2HGDH	-0.05	FBLL1	0.58	CENPV	-0.15						TRPM5	0.16
		CADM3	0.55	CBL	0.02	ATG4D	-0.26		DAGLB	-0.27	FBLN1	0.17	CEP170B	-0.42						TRPV1	-0.1
		CADM3-AS1	0.57	CBLB	-0.41	ATN1	0.44		DAND5	-0.08	FBLN5	-0.13	CEP250	-0.3						TSPYL6	-0.01
		CALB2	0.3	CBLN4	0.13	ATOH1	0.28		DAPK1	0.06	FBXL20	-0.32	CFB	0.19						TTLL1	0.09
		CALCOCO1	0.24	CBX3	0.08	ATOH8	0.08		DAPK2	-0.12	FBXO25	0.32	CFD	-0.44						TTLL12	-0.47
		CALN1	0.3	CC2D2B	0.57	ATP10A	0.27		DBNDD1	-0.73	FBXO43	-0.14	CH25H	0.19						TYMP	-0.15
		CALY	0.43	CCDC106	-0.62	ATP10B	0.68		DBP	0.11	FBXW7	0	CHAF1A	-0.42						USH2A	-0.1
		CAMK1D	-0.57	CCDC110	0	ATP13A1	-0.2		DCAF4	0.13	FEN1	-0.32	CHCHD10	-0.13						USP35	0.11
		CAMK2B	0.46	CCDC114	0.68	ATP13A2	0.2		DCANP1	0.27	FEV	0.21	CHCHD3	0.02						UVSSA	-0.05
		CAMK2G	-0.51	CCDC127	-0.01	ATP1A2	-0.04		DCN	0.4	FGF17	0.56	CHD4	-0.32						VGF	0.4
		CAMK2N2	0.29	CCDC130	-0.29	ATP1A3	0.03		DDA1	-0.59	FGF3	0.36	CHDH	-0.07						VWA5B1	0.06
		CAMKK1	0.37	CCDC142	-0.38	ATP2A3	0.13		DEGS2	0.49	FGF8	0.48	CHERP	-0.68						WNT3	0.21
		CAMTA2	-0.96	CCDC150	-0.59	ATP2B2	0.13		DENND2C	0.18	FGGY	0.02	CHPF	-0.85						XAB2	-0.15
		CAND1	-0.14	CCDC151	0.56	ATP4A	0.12		DENND3	0.08	FHL2	0.23	CHRNA4	0.36						XRRA1	-0.03
		CAND1,11	0.29	CCDC160	-0.05	ATP6V0A2	-0.38		DGAT1	-0.76	FLT3LG	0.58	CHST14	0.9						YAP1	0.34
		CANT1	-0.04	CCDC170	0.52	ATP6V0E2	-1.33		DGKH	-0.18	FLYWCH2	0.41	CHST6	-0.04						YJEFN3	-0.24
		CAPN10-AS1	-0.21	CCDC184	-0.02	ATP6V0E2-AS1	-0.34		DGKI	0.2	FMN2	-0.03	CHST7	-0.12						ZACN	0.8
		CAPN10	0.22	CCDC28A	-0.27	ATP6V1B1	-0.05		DGKZ	-1.21	FMNL2	-0.07	CIDEB	0.16						ZBTB18	0.17
		CAPN14	-0.01	CCDC3	0.26	ATP8A2	0.09		DHDDS	0.03	FMO5	-0.11	CIITA	0.21						ZC3H12A	-0.21
		CAPN5	0.05	CCDC39	-0.05	ATP8B1	-0.12		DHODH	-0.41	FNDC3A	-0.15	CILP2	0.22						ZNF219	-0.08
		CAPNS1	0.45	CCDC50	-0.21	ATP8B2	-0.3		DHRS12	0.2	FOSB	0.59	CIT	-0.31						ZNF319	-0.04
		CARD14	0.03	CCL25	-0.15	ATP8B3	0.12		DHX30	-0.2	FOXN3-AS1	-0.04	CKAP4	-0.72						ZNF467	0.33
		CARD8	0	CCND3	-0.11	ATP8B4	-0.04		DIDO1	-0.12	FOXN3	-0.02	CKB	0.07						ZSCAN18	-0.5
		CARD8-AS1	0	CCNE2	0.38	ATP9B	-0.19		DIRAS2	-0.06	FOXN3-AS2	0.61	CKM	0.25
		CARD9	0.1	CCNG2	-0.42	ATPAF1	-0.9		DIS3L2	-0.36	FOXP2	0.19	CLASP1	-0.34
		CASK	-0.15	CCNL1	-0.09	ATXN2	-0.1		DLG4	-0.51	FRMD4A	-0.33	CLASRP	0
		CASP9	0.33	CCNT2	-0.16	ATXN2L	-0.59		DLG5	-0.29	FRMPD4	0.05	CLCC1	-0.82
		CASZ1	-0.03	CCNT2-AS1	0.11	ATXN7	-0.24		DLG5-AS1	0.18	FST	0.31	CLCF1	-0.34
		CAT	-0.77	CCNY	-0.13	ATXN7L1	-0.02		DLGAP1-AS1	-0.05	FTSJ3	-0.16	CLCN6	-0.36
		CAV1	0.05	CCR10	-0.65	ATXN7L2	-0.13		DLGAP1	0.08	FUT1	0	CLCNKB	0.02
		CBARP	0.26	CCT2	0.26	AUTS2	0.13		DLGAP1-AS2	0.67	FZD1	-0.3	CLDN14	0.15
		CBFA2T2	-0.3	CCT5	-0.17	AVL9	-0.29		DLGAP1-AS3	0.73	FZD8	0.02	CLDN16	0.15
		CBLB	-0.41	CD151	-0.12	AVPR1A	0.1		DNAH2	0.3	GABRB3	0.17	CLEC11A	-0.25
		CBLN1	0.27	CD63	0.03	AVPR1B	0.63		DNAJA3	-0.11	GABRG3	0.12	CLEC16A	-0.16
		CBX4	-0.72	CD81	-0.71	AVPR2	0.52		DNAJB2	-0.34	GABRG3-AS1	0.57	CLIC5	0.15
		CBX7	-0.55	CD81-AS1	0.07	AXIN1	-0.12		DNAJC10	0.06	GALNT3	-0.28	CLN8	-0.03
		CC2D2A	-0.21	CD82	-0.18	AXIN2	0.33		DNASE1	-0.01	GAS1	0.3	CLPTM1L	0.06
		CCAR1	-0.16	CD8A	0.43	AZU1	-0.13		DNLZ	-0.07	GBX2	0.17	CLU	-0.25
		CCDC113	-0.51	CD99	-0.01	B3GALT4	0.28		DNM2	-0.83	GCSAML	-0.12	CLUH	-0.47
		CCDC120	-0.46	CDC25A	0.11	B3GALT6	-0.4		DNMT3A	-0.21	GCSAML-AS1	0.03	CMIP	-0.89
		CCDC127	-0.01	CDC25B	-0.44	B3GNT3	0.24		DNTTIP2	0.01	GDA	0.2	CMKLR1	0.36
		CCDC130	-0.29	CDC25C	-0.26	B3GNT8	0.26		DOC2B	0.36	GGN	0.17	CMTR1	-0.26
		CCDC138	-0.34	CDC42BPB	-0.33	B4GALNT1	-0.21		DOK2	0.45	GGT6	0.27	CNGB1	0.2
		CCDC140	0.61	CDC42EP4	0	B4GALNT3	0.39		DOT1L	-0.39	GIGYF1	0.04	CNKSR3	-0.37
		CCDC148-AS1	0.05	CDC42EP5	0	B4GALNT4	0.03		DPF1	0.08	GINS2	-0.32	CNNM1	-0.28
		CCDC148	0.09	CDC42SE2	0.1	BAG3	-0.07		DPY19L3	-0.03	GIPR	0.28	CNNM2	-0.25
		CCDC151	0.56	CDCA7	-0.07	BAHCC1	0.2		DPYSL2	-0.11	GLB1L	0.18	CNOT3	-0.59
		CCDC17	0.04	CDH22	0.46	BAHD1	-0.63		DR1	-0.17	GLI3	0.01	CNTNAP2	0.01
		CCDC27	0.61	CDHR1	0.27	BAIAP3	0.12		DTD1	-0.22	GLS	0.03	COASY	-0.54
		CCDC30	-0.03	CDHR5	0.2	BANP	-0.21		DTNB	-0.17	GNB2	-0.04	COG1	-0.37
		CCDC40	0.2	CDIP1	0.42	BARHL1	0.01		DTNBP1	-0.04	GNG5	-0.22	COG5	-0.32
		CCDC57	0.3	CDK10	-0.17	BARX2	0.79		DTX3	-0.12	GNG7	0.14	COL16A1	0.32
		CCDC61	0.04	CDK13	-0.41	BBC3	-0.15		DUOX1	0.27	GPATCH1	-0.13	COL17A1	0.48
		CCDC71L	-1.04	CDK17	-0.27	BCAR1	-0.19		DUS3L	-0.38	GPER1	0.07	COL18A1	0.03
		CCDC88A	-0.46	CDK2AP1	0.05	BCKDK	-0.08		DUSP11	-0.12	GPR108	-0.39	COL18A1-AS1	0.3
		CCL26	-0.02	CDK7	-0.35	BCL11B	0		DYNC1H1	-0.29	GPR88	0.23	COL20A1	0.02
		CCL28	-0.07	CDKN1B	-0.19	BCL2L10	-0.24		DYNC1LI2	-0.37	GRHPR	-0.62	COL27A1	0.32
		CCL5	-0.04	CDR2L	-0.49	BCL2L2	0.17		ECD	-0.15	GSN	-0.18	COL5A3	0.35
		CCND1	-0.09	CDX2	-0.03	BCL3	-0.65		ECM1	0.05	GSN-AS1	0.34	COL6A3	0.12
		CCNJL	-0.81	CEACAM1	0.36	BCL6	-0.08		EEFSEC	0.28	HCFC1	-0.68	COL6A6	0.07
		CCNO	-0.02	CEACAM21	0.6	BCL6B	0.5		EFCAB2	0.32	HCFC1R1	-0.43	COLGALT1	-0.83
		CCNYL1	-1.21	CEACAM3	0.46	BCL7B	-0.24		EFNA2	-0.16	HDAC11	0.32	COPS7B	0
		CCR4	0.47	CEBPB	-0.53	BCL9L	-0.67		EHD4	0.1	HDAC4	-0.47	COQ4	-0.51
		CD1D	0.2	CELF1	0.03	BCOR	-0.27		EHMT1	-0.28	HERPUD2	-0.25	COQ5	-0.09
		CD24	-0.74	CELF2	-0.12	BCORL1	0.2		EHMT1-IT1	0.15	HGS	-0.03	COQ9	-0.32
		CD34	0.56	CELF2-AS1	0.5	BCR	-0.58		EIF3B	-0.28	HLA-DOB	0.6	CORO2A	-0.35
		CD37	0.07	CENPBD1	-0.51	BCS1L	-0.18		EIF3G	-0.41	HNRNPLL	-0.42	CORO2B	-0.22
		CD3G	0.37	CENPT	0.06	BDH1	-0.04		EIF3L	-0.22	HOOK2	-0.13	CORO6	0.39
		CD44	0.05	CEP120	-0.7	BEGAIN	-0.15		ELMSAN1	-0.3	HR	0.38	CORO7	-0.02
		CD59	0.02	CEP162	0.04	BEND3	-0.53		ELOVL6	0.22	HRAS	-0.22	CPAMD8	0.12
		CD6	0.28	CEP170B	-0.42	BEST1	0.39		ELP3	-0.7	HS3ST2	0.56	CPEB3	-0.01
		CD7	0.18	CEP250	-0.3	BEST2	0.38		ELP4	-0.68	HSD11B1L	0.39	CPNE5	-0.1
		CD74	0.06	CEP55	0.09	BEST4	0.18		EMD	-0.49	HTR2C	0.1	CPXM1	0.22
		CD8A	0.43	CEP85L	-0.21	BET1L	0.06		EML2-AS1	0.04	HTRA1	-0.21	CPZ	0.53
		CD99L2	-0.44	CERS3	0.2	BFSP1	-0.13		EML2	0.09	HTRA3	0.19	CREB5	-0.44
		CDC16	-0.35	CES5A	0.33	BFSP2	0.43		EMP3	-0.25	HVCN1	0.46	CREBBP	-0.46
		CDC20B	0.26	CFAP43	-0.24	BHLHE22	0.34		ENTPD3	0.17	ICA1L	0.29	CRHR1-IT1	0.1
		CDC6	-0.75	CFL2	-0.09	BHLHE41	-0.01		ENTPD5	-0.03	ICAM5	-0.21	CRLF1	0.3
		CDCA7	-0.07	CFLAR	-0.26	BICD1	-0.22		EP400	-0.16	IFNAR1	-0.47	CRLF2	0.09
		CDH16	0.73	CFLAR-AS1	0.07	BICD2	-0.23		EPHB2	0.16	IFNAR2	0.15	CROCC	0.07
		CDH22	0.46	CHCHD10	-0.13	BIN1	0.06		EPN1	-0.32	IFT27	-0.1	CRTC1	-0.02
		CDH23	0.38	CHD1L	-0.16	BIN2	0.44		EPS15L1	-0.12	IFT74	-0.17	CRTC2	-0.35
		CDH6	0.1	CHDH	-0.07	BIRC6	-0.11		ERC1	-0.36	IKZF1	0.26	CSF2	0.95
		CDH7	0.41	CHMP2B	0.07	BIVM	-0.59		ERCC2	-0.02	IL17D	0.37	CSMD1	0.4
		CDHR1	0.27	CHORDC1	-0.51	BLVRB	-0.34		ERCC3	-0.56	IL1RAPL2	0.23	CSMD2	0.08
		CDIP1	0.42	CHPF	-0.85	BMP2	0.08		ERF	-0.57	INF2	-0.2	CSMD2-AS1	0.4
		CDK2AP1	0.05	CHPT1	-0.11	BMP6	0.35		ERI1	-0.35	INSR	-0.05	CSNK1D	-0.18
		CDK2AP2	-0.58	CHRAC1	-0.39	BMP8A	0.17		ERVFRD-1	0.21	IQSEC1	0.3	CSRNP1	-0.28
		CDK5R1	-0.35	CHRDL2	0.25	BMP8B	-0.12		EVI5	-0.35	IRS1	-1.28	CTBP1	-0.26
		CDKL5	0.64	CHRNB2	0.16	BOD1	-0.25		EVL	-0.54	JADE1	0.26	CTBP1-AS	0.14
		CDON	0.01	CHST1	0.47	BOD1L1	-0.62		EVX1	0.54	JAKMIP1	0.44	CTBP1-AS2	0.2
		CDS2	0.1	CHST10	-0.12	BOP1	-0.17		EXOC7	-0.36	JAKMIP3	-0.44	CTCF	-0.15
		CECR2	-0.25	CHST7	-0.12	BORA	-0.82		EXOSC6	-1	JUP	-0.12	CTCFL	0.13
		CELF2	-0.12	CIAO1	-0.3	BPHL	-0.05		EXTL1	0.27	KATNAL1	-0.02	CTRC	0.45
		CELF2-AS1	0.5	CIC	-0.05	BPIFB1	0.04		F10	-0.2	KATNAL2	0.17	CTSD	-0.54
		CELF5	-0.08	CIDEB	0.16	BPIFB2	0.53		FA2H	0.48	KBTBD11	-0.76	CTSF	-0.25
		CEMIP	-0.29	CILP2	0.22	BRAF	-0.3		FADS1	-0.18	KCNAB2	0.04	CUX2	0.1
		CENPB	-0.41	CIRBP	-0.02	BRD1	-0.38		FAIM2	0.26	KCNE3	0.23	CWC25	-0.24
		CENPBD1	-0.51	CIRBP-AS1	0.03	BRD2	-0.04		FAM110A	-0.42	KCNF1	0.4	CYB5B	-0.35
		CENPO	-0.04	CITED1	0	BRD4	-0.51		FAM118A	-0.58	KCNG3	0.26	CYB5R2	-0.38
		CEP170B	-0.42	CLASP2	-0.38	BRD8	-0.17		FAM163B	0.13	KCNH3	-0.05	CYBA	0.01
		CEP41	-0.13	CLCA1	0.12	BRF1	-0.25		FAM168A	-0.44	KCNH7	0.14	CYP11A1	0.19
		CEP63	0.2	CLCNKB	0.02	BRI3	-1.37		FAM172A	-0.46	KCNK12	0.09	CYP21A2	0.19
		CERS1	0.3	CLDN23	-0.5	BRINP3	0.07		FAM193B	-0.36	KCNK9	0.31	CYP26B1	0.22
		CERS2	-0.33	CLDN5	0.33	BRSK2	0.3		FAM204A	-0.15	KCNN2	0.1	CYP2S1	0.43
		CES2	-0.25	CLEC3B	0.13	BSN-AS2	0.06		FAM219A	1.31	KCNS2	0.36	CYP4F22	0.23
		CES3	0.34	CLIC1	0.06	BSN	0.09		FAM50A	-0.61	KCTD1	-0.53	CYTL1	0.12
		CES4A	0.02	CLIP3	0.33	BTBD11	-0.26		FAM50B	0.35	KCTD21	-0.45	DALRD3	0.2
		CFAP221	0.43	CLK1	-0.37	BTBD2	-0.38		FAM53C	-0.87	KDR	0.07	DAP	-0.57
		CFAP46	0	CLK3	-0.14	BTBD8	-0.25		FAM71B	0.38	KIAA0513	-0.17	DAPK1	0.06
		CFAP57	0.01	CLN3	-0.38	BTF3	-0.08		FAM78A	0.67	KIAA1211L	0.05	DAPK2	-0.12
		CFLAR	-0.26	CLNK	0.23	BTNL9	-0.19		FAM89A	-0.52	KIAA1324	0.04	DAXX	-0.38
		CFLAR-AS1	0.07	CLOCK	-0.51	BUB1B	-0.16		FAM91A1	0	KIAA1328	-0.11	DBNDD1	-0.73
		CHAF1A	-0.42	CLPTM1	-0.49	BUD31	-0.61		FAM98C	-0.21	KIAA1522	-0.27	DCAF10	-0.57
		CHAF1B	-0.37	CLPTM1L	0.06	C10orf71	0.09		FASN	0.35	KIAA1549L	0.11	DCAF15	-0.31
		CHD1L	-0.16	CMTM3	0.03	C10orf71-AS1	0.55		FBRSL1	-0.53	KIRREL2	0.08	DCAF4	0.13
		CHD3	-0.07	CMTM8	-0.1	C10orf88	-0.35		FBXL16	0.21	KLF4	-0.45	DCC	0.18
		CHD4	-0.32	CNBP	0.31	C11orf21	0.28		FBXL19	-0.6	KLF9	0.12	DCHS1	0.37
		CHD5	0.22	CNOT7	0.21	C11orf42	0.21		FBXL19-AS1	0.19	KLHDC8A	0.24	DCHS2	-0.1
		CHD6	-0.11	CNST	-0.27	C11orf58	0.1		FBXL20	-0.32	KLHL29	-0.65	DCLK1	-0.06
		CHFR	-0.43	CNTN2	0.2	C11orf68	-0.84		FBXL8	-0.29	KLK2	0.25	DCLK2	-0.07
		CHMP1B	-0.27	CNTNAP2	0.01	C11orf95	0.02		FBXO31	-0.13	KNTC1	-0.07	DCST1	0.07
		CHMP7	-0.25	CNTROB	0.02	C12orf56	0.39		FCHO2	0.23	L3HYPDH	0.11	DDHD1	-0.52
		CHRD	0.08	COA1	-0.08	C12orf66	-0.27		FCN1	0.34	LAIR1	0.5	DDI1	0.18
		CHRNA4	0.36	COASY	-0.54	C15orf39	0.23		FCRLB	-0.32	LAIR2	0.3	DDR1	0.06
		CHST12	-0.4	COBLL1	-0.06	C17orf100	-0.37		FDXR	-0.18	LAT2	0.5	DDX27	-0.36
		CHST9	-0.11	COL15A1	0.19	C17orf58	0.24		FECH	-0.34	LBX1-AS1	-0.03	DDX55	-0.1
		CHTF8	-0.19	COL1A1	-0.16	C17orf99	0.46		FERMT1	-0.48	LBX1	0.18	DDX60L	0.03
		CHURC1	-0.26	COL2A1	0.22	C19orf25	-0.16		FERMT3	-0.17	LCA5	-0.05	DEAF1	-0.02
		CIB3	0.06	COL5A1	0.17	C19orf47	0.17		FGD5	0.47	LCE1B	0.09	DEGS2	0.49
		CIITA	0.21	COL6A2	-0.13	C19orf53	-0.35		FGD5-AS1	1.05	LCNL1	0.15	DENND2A	0.19
		CILP2	0.22	COLGALT2	-0.04	C19orf54	-0.28		FGF8	0.48	LDB1	-0.35	DENND2C	0.18
		CINP	-0.18	COMP	0.05	C19orf73	-0.29		FGFR1OP	-0.11	LDLRAD4-AS1	0.05	DES	0.13
		CIRBP	-0.02	COPS7B	0	C1QC	0.1		FJX1	-0.28	LDLRAD4	0.2	DHX30	-0.2
		CIRBP-AS1	0.03	COQ4	-0.51	C1orf116	0.22		FKBP7	-0.05	LGALS3BP	-0.36	DHX34	-0.04
		CISD3	-0.51	CORO7	-0.02	C1orf56	-0.48		FLAD1	-0.65	LGI2	0.22	DHX58	-0.09
		CKB	0.07	COTL1	-0.27	C1orf94	0.06		FLNA	-0.5	LHFPL5	0.16	DIAPH1	-0.06
		CLCC1	-0.82	COX14	-0.21	C21orf58	-0.23		FLNB	0.15	LHX5	0.03	DIAPH2	-0.43
		CLCN6	-0.36	COX5A	-0.27	C22orf15	0.42		FLRT2	-0.02	LIG1	-0.48	DIDO1	-0.12
		CLDN4	-0.27	COX6C	-0.05	C2CD2	-0.15		FLVCR1	-0.29	LIMA1	0.03	DIP2A	-0.26
		CLIC4	-0.32	CPEB1	-0.09	C2CD2L	0.14		FLVCR1-AS1	-0.2	LIME1	0.3	DIP2C	0.04
		CLN8	-0.03	CPEB1-AS1	0.22	C2CD3	-0.26		FOSL2	-0.54	LLGL2	-0.4	DISP2	-0.35
		CLSTN1	-0.39	CPN2	0.23	C2CD4A	0.18		FOXA2	0.21	LMO3	-0.37	DKK1	0.18
		CLYBL	0.1	CPNE2	-0.41	C2CD4B	1.13		FOXRED1	-0.43	LMO7	-0.15	DLG3	0.02
		CLYBL-AS2	0.2	CPNE4	0.02	C2CD4C	0.65		FRK	-0.12	LPGAT1	-0.43	DLG3-AS1	0.14
		CMIP	-0.89	CPT1A	0.31	C2orf81	0.4		FRMD1	0.44	LRFN4	-0.75	DLG5	-0.29
		CMPK1	-0.14	CPTP	0.24	C3orf80	-0.12		FURIN	-0.48	LRP2BP	0	DLG5-AS1	0.18
		CNBD2	0.23	CPVL	-0.62	C5AR2	0.26		FUS	-0.24	LRRC20	0.34	DLX3	-0.01
		CNIH2	-0.07	CPXM1	0.22	C6	0.24		FUT5	0.1	LRRC3B	-0.14	DLX5	0.22
		CNKSR3	-0.37	CRACR2B	0.49	C6orf132	0		GABRG3	0.12	LRRC49	-0.32	DMRT2	0.05
		CNNM2	-0.25	CRB1	0.17	C6orf136	-0.34		GABRG3-AS1	0.57	LRRC59	-1.39	DMWD	0.21
		CNOT3	-0.59	CRB3	0.49	C6orf47	-0.11		GALNT16	0.46	LRRC73	0.35	DNAH11	0.03
		CNR2	0.78	CREBRF	-0.25	C7orf50	-0.66		GALNT9	0.51	LRRFIP2	-0.35	DNAH17-AS1	0.18
		CNTN2	0.2	CREBZF	-0.11	C7orf57	0.03		GAPVD1	-0.23	LRSAM1	-0.05	DNAH17	0.37
		CNTNAP2	0.01	CRELD2	0.14	C8A	0.32		GBP6	0.04	LRTOMT	0.12	DNAH6	0.27
		CNTROB	0.02	CREM	-0.3	C8orf82	-2.17		GCKR	0.05	LY6H	0.38	DNAH7	0.44
		COL11A1	0.1	CRHR1-IT1	0.1	C9orf24	-0.03		GDF11	-0.2	LYRM1	-0.13	DNAH8	0.55
		COL20A1	0.02	CRHR2	0.25	C9orf50	0		GFAP	0.13	LZTFL1	-0.05	DNAJB13	0.45
		COL26A1	0.72	CRIP1	0.36	CA12	0.02		GGCX	-0.33	LZTS3	0.25	DNAJC9	0.01
		COL4A2	0.09	CRIP2	0.4	CA9	0.12		GGT6	0.27	MAEL	0.2	DNAJC9-AS1	0.17
		COL6A2	-0.13	CRLF3	-0.16	CAAP1	-0.28		GIGYF1	0.04	MAF	0.02	DNHD1	0.04
		COL7A1	0.19	CRY1	0.45	CABIN1	-0.2		GINS3	-0.71	MAFK	0.23	DNM2	-0.83
		COLEC12	0.3	CRYBA2	-0.14	CABLES1	-0.34		GJA3	0.36	MAGI2	-0.16	DNMBP	-0.02
		COLGALT2	-0.04	CRYGN	0.33	CABLES2	-0.62		GLG1	-0.37	MAGI2-AS2	0.02	DNMT3A	-0.21
		COMP	0.05	CRYM	0.85	CACHD1	-0.02		GLP1R	0.3	MAGI2-AS3	0.07	DNTT	0.41
		COPS2	-0.38	CSK	-0.69	CACNA1A	0.43		GNAL	-0.45	MAMSTR	0.3	DOCK3	-0.76
		COPS7B	0	CSNK1D	-0.18	CACNA1C	0.29		GNAO1	0.24	MAN1C1	0.12	DOCK6	-0.26
		COPZ1	-0.14	CTCF	-0.15	CACNA1D	0.24		GNAQ	-0.35	MAN2A1	-0.08	DOK2	0.45
		COQ9	-0.32	CTH	-0.19	CACNA1E	0.15		GNG4	-0.37	MAP2K1	-0.27	DOK3	0.14
		CORO7	-0.02	CTIF	0.33	CACNA1F	0.19		GOLGA7B	0.39	MAPK7	-0.37	DOLK	-0.86
		COX19	-0.21	CTNNA1	-0.03	CACNA1H	0.44		GPALPP1	-0.72	MATK	0.04	DPP3	-0.06
		CPAMD8	0.12	CTNNB1	-0.2	CACNA1I	0.28		GPAT4	-0.36	MBLAC1	0.03	DPP7	0.1
		CPEB1	-0.09	CTNNBIP1	0.06	CACNA2D2	-0.05		GPR108	-0.39	MBTD1	-0.46	DPY19L3	-0.03
		CPEB1-AS1	0.22	CTPS2	-0.01	CACNA2D4	-0.01		GPR135	-0.34	MCF2L-AS1	0.06	DRD4	-0.04
		CPZ	0.53	CTU2	-0.3	CACNB1	0.54		GPR182	0.32	MCF2L	0.36	DSCAM	0.2
		CRB2	-0.11	CUTA	-0.25	CACNG1	0.12		GPR78	-0.03	MDC1	0.01	DSCAM-AS1	0.39
		CRBN	-0.34	CWH43	0.13	CACNG2	0.17		GPRIN1	-0.1	MDK	0.33	DSCAML1	0.2
		CRCT1	0.08	CX3CR1	0.01	CACNG8	0.81		GPSM1	-0.07	MEGF8	-0.33	DSP	0.02
		CRIPT	-0.27	CXCL1	-0.03	CAD	-0.43		GRAMD1A	-0.35	METTL23	-0.14	DTWD2	0.43
		CRKL	-0.21	CXCL12	0.5	CADM3	0.55		GRAMD1B	-0.79	MEX3B	-0.14	DTX1	0.15
		CRLF2	0.09	CXCL5	1.21	CADM3-AS1	0.57		GRAMD4	0.04	MFSD11	0.15	DUOX1	0.27
		CRLF3	-0.16	CXCL6	-0.55	CADPS	-0.01		GRB10	-0.08	MGAT4B	-0.43	DUS3L	-0.38
		CRTAP	-0.06	CXXC4	0.02	CALCR	0.1		GRIN1	0.14	MGAT4D	0.09	DUSP27	0.35
		CRTC1	-0.02	CYB561	-0.38	CALML3	0.59		GRIN2B	0.02	MGLL	-0.11	DUT	0.02
		CRYBB3	0.28	CYB561A3	-0.13	CALY	0.43		GRIP2	0.25	MKRN1	-0.26	DYNC1LI1	0.16
		CSAD	-0.07	CYFIP2	-0.02	CAMK2A	0.34		GSX1	0.17	MKX	-0.18	DYNC1LI2	-0.37
		CSDC2	0.26	CYHR1	0.16	CAMK2B	0.46		GTF2E1	0.4	MLF2	-0.12	DZANK1	0.04
		CSF1	0.26	CYP11A1	0.19	CAMKK2	-0.71		GTPBP1	0.02	MMGT1	-0.01	EBF1	0.1
		CSK	-0.69	CYP27C1	-0.12	CAMKMT	-1.07		GTPBP8	-0.17	MMP17	0.52	ECE1	-0.5
		CSNK1D	-0.18	CYP2U1	0.24	CAMKV	0.59		HACD3	-0.19	MN1	-0.81	EDEM2	-0.44
		CSNK2A1	-0.1	CYP4F22	0.23	CAMSAP2	0.02		HAP1	0.21	MOK	-0.67	EEF1D	-0.05
		CSNK2B	-0.33	CYYR1	0.38	CAMSAP3	-0.08		HAPLN3	0.22	MOV10	-0.43	EEFSEC	0.28
		CST7	0.76	DAB2	-0.13	CAMTA2	-0.96		HAUS3	0.08	MPP2	0.03	EGR1	-0.15
		CTBP1	-0.26	DACT1	-0.08	CAPN1	-0.43		HAUS5	-0.19	MRAS	-0.06	EGR4	-0.01
		CTBP1-AS	0.14	DACT2	0.31	CAPN12	0.52		HCFC1	-0.68	MROH1	-0.16	EHD1	-1.12
		CTBP1-AS2	0.2	DAG1	-0.76	CAPN14	-0.01		HDAC2	0.02	MRPL38	-0.38	EHMT1	-0.28
		CTCF	-0.15	DALRD3	0.2	CAPN15	-0.53		HDAC6	0	MSRB3	-0.14	EHMT1-IT1	0.15
		CTCFL	0.13	DAPK1	0.06	CAPN2	-0.1		HDAC7	-0.2	MTERF3	-0.31	EIF3G	-0.41
		CTDP1	-0.18	DAW1	-0.58	CAPN5	0.05		HELZ2	-0.03	MTHFR	0.04	EIF4EBP2	-1.29
		CTPS1	0.26	DAZAP2	-0.53	CAPN6	-0.05		HIF3A	0.26	MUC20	0.41	EIF4G1	-0.22
		CTRC	0.45	DAZL	0.1	CAPZA3	0.38		HLA-DQA1	0.09	MVB12A	-0.85	ELAC2	-0.12
		CTXN1	0.35	DBN1	0.25	CARD10	0.02		HNF4A-AS1	0.12	MVK	0.14	ELFN1	0.15
		CUEDC1	-0.3	DCAF12	0.03	CARD14	0.03		HNF4A	0.39	MXI1	-0.32	ELFN1-AS1	0.39
		CUL1	-0.61	DCBLD2	-0.12	CARD9	0.1		HOMEZ	-0.03	MYCN	0.06	ELMO1	0.27
		CUL4A	0	DCK	0.03	CARNS1	0.67		HOOK3	-0.35	MYD88	0.18	ELMSAN1	-0.3
		CWC25	-0.24	DCTD	0.33	CASKIN1	0.31		HOXB4	0.31	MYL5	0.14	EMD	-0.49
		CX3CL1	0.33	DCUN1D3	0.27	CASKIN2	-0.5		HOXB9	-0.41	MYT1L	0.06	EMILIN1	-0.02
		CXCL12	0.5	DDAH2	0.18	CASP6	-0.25		HOXC13	-0.09	NAALADL1	0.5	EML2-AS1	0.04
		CXCL16	-0.55	DDB2	0.09	CASP9	0.33		HPSE	-0.04	NAV3	0.2	EML2	0.09
		CYB561D1	0.11	DDHD2	-0.41	CASZ1	-0.03		HRH2	0.17	NCALD	0.93	EML6	-0.02
		CYB5A	-0.08	DDIAS	-0.16	CATSPER1	0.45		HS1BP3	0.05	NCAPD3	-0.11	EMP3	-0.25
		CYB5R3	-0.34	DDX11	-0.45	CBARP	0.26		HS3ST5	0.23	NCKIPSD	-0.4	EMX2	0.01
		CYBA	0.01	DDX11-AS1	0.17	CBFA2T3	0.4		HS3ST6	0.28	NCL	0.01	EN1	-0.03
		CYCS	-0.37	DDX3X	-0.02	CBL	0.02		HSPB6	0.37	NCOA2	0.13	EN2	0.19
		CYP1A2	0.35	DDX5	-0.06	CBLB	-0.41		HTR4	0.32	NCOA7	-0.02	ENDOG	-0.74
		CYP21A2	0.19	DDX56	-0.08	CBX2	0.34		HTT	-0.1	NDNF	0.19	ENG	0.43
		CYP26B1	0.22	DEAF1	-0.02	CBX4	-0.72		HUS1	-0.12	NDRG4	0.57	ENTPD2	0.41
		CYP2S1	0.43	DEF8	-0.09	CBX6	-0.56		HYKK	0.11	NDUFB9	-0.15	ENTPD3	0.17
		CYP46A1	0.68	DEGS1	-0.03	CC2D1B	-0.35		IBA57	0.04	NDUFS8	-0.71	EP400	-0.16
		CYP51A1	-0.1	DENND2A	0.19	CC2D2A	-0.21		IBA57-AS1	0.52	NEK3	-0.28	EPHA1	0.41
		CYP51A1-AS1	0.09	DENND4B	-0.78	CCAR1	-0.16		IDH2	-0.35	NEK7	0.32	EPHA10	0.12
		CYP7B1	0.09	DENND4C	-0.69	CCAR2	-0.15		IER2	-0.35	NEURL1	0.25	EPHA2	0.43
		CYS1	-0.23	DENND5B	-0.18	CCDC105	0.66		IFNAR1	-0.47	NEURL3	-0.12	EPHA8	0.3
		CYTH2	-0.02	DENND6B	0.35	CCDC116	0.59		IFNLR1	0.31	NEUROG1	0.33	EPHB2	0.16
		D2HGDH	-0.05	DEPDC1-AS1	0.11	CCDC120	-0.46		IFT122	-0.29	NFATC3	-0.05	EPM2A	-0.01
		DAB2IP	-0.29	DEPDC1	0.15	CCDC130	-0.29		IGF1R	-0.29	NFIA	-0.84	EPPK1	-0.02
		DAGLA	0.37	DEXI	-0.44	CCDC140	0.61		IGF2BP2	-0.33	NFIA-AS2	0.41	EPSTI1	0.07
		DAGLB	-0.27	DGKE	-0.09	CCDC148-AS1	0.05		IGF2BP2-AS1	0.51	NFIB	0.1	ERCC2	-0.02
		DAND5	-0.08	DHCR24	0.02	CCDC148	0.09		IGF2R	-0.36	NFKB1	-0.5	ERCC3	-0.56
		DAPK1	0.06	DHRS11	-1.15	CCDC151	0.56		IGHMBP2	-0.02	NFKB2	-0.24	ESPN	0.38
		DAPK2	-0.12	DHRS3	0.17	CCDC153	0.43		IGSF21	0.56	NFKBIA	0.12	ESR1	0.4
		DBNDD1	-0.73	DHX32	0.16	CCDC159	0.45		IKZF2	0.12	NGEF	0.05	EVPL	-0.49
		DBP	0.11	DIABLO	0.02	CCDC168	0.08		IL10RA	0.09	NHLH2	0.22	EVX1	0.54
		DCAF4	0.13	DIRAS1	0.36	CCDC17	0.04		IL11RA	-0.1	NIPA1	0.01	EXOSC1	-0.36
		DCANP1	0.27	DIRAS3	0.07	CCDC182	0.56		IL16	0.59	NLGN4X	0.17	EXOSC6	-1
		DCN	0.4	DKK3	0.98	CCDC185	0.58		IL17RA	-0.46	NONO	-0.09	F10	-0.2
		DCPS	-0.53	DLAT	0.11	CCDC187	0.33		IL21R	0.14	NOP2	-0.21	FADS1	-0.18
		DDA1	-0.59	DLG1	-0.08	CCDC27	0.61		IL21R-AS1	0.28	NOVA2	0.2	FAM110A	-0.42
		DDX51	-0.44	DLG1-AS1	0.11	CCDC40	0.2		ILF3-AS1	-0.63	NPAS1	0.13	FAM120AOS	-0.15
		DDX52	-0.53	DLG4	-0.51	CCDC59	-0.08		ILF3	-0.09	NPY2R	-0.07	FAM122C	0.08
		DEGS2	0.49	DLGAP2	0.49	CCDC61	0.04		ILK	-0.17	NR2F1	-0.16	FAM171A2	0.42
		DENND1A	-0.44	DLK1	0.61	CCDC71L	-1.04		IMPA2	-0.17	NR2F1-AS1	-0.04	FAM181B	0.27
		DENND2C	0.18	DLL1	-0.03	CCDC8	0.43		INF2	-0.2	NR2F2	-0.13	FAM184B	0.43
		DENND3	0.08	DNAJB1	-0.13	CCDC85A	0.43		ING5	-0.35	NR2F6	-0.62	FAM193B	-0.36
		DENND4C	-0.69	DNAJB6	0.38	CCDC88A	-0.46		INS	-0.12	NR3C1	-0.03	FAM20A	0.1
		DENND5A	-0.74	DNAJC1	-0.22	CCDC88B	0.39		INSR	-0.05	NR4A3	0.34	FAM20C	0
		DENND5B	-0.18	DNAJC13	-0.06	CCDC88C	-0.78		IPO4	-0.05	NRIP1	0.01	FAM234A	0.12
		DEPDC1B	-0.49	DNAJC21	-0.22	CCDC97	-0.02		IQCE	-0.65	NRXN1	0.08	FAM43B	-0.2
		DEPDC5	0.01	DNAJC22	0.17	CCER1	0.46		IQSEC1	0.3	NSD1	0.61	FAM83A	-0.7
		DFFB	-0.65	DNAJC28	-0.57	CCL5	-0.04		IRGQ	0.44	NSG1	0.27	FAM83F	0.25
		DGAT1	-0.76	DNAJC5	0.45	CCM2L	0.26		ISLR2	0.22	NTAN1	-0.26	FAM90A1	0.24
		DGKD	-0.24	DNASE1L1	-0.15	CCNA2	-0.17		ISM2	0.14	NTN4	0.66	FAM98C	-0.21
		DGKH	-0.18	DNMBP	-0.02	CCND3	-0.11		ITGB3	0.1	NTRK2	0.17	FARP1	-0.5
		DGKI	0.2	DNMT3B	0.45	CCNH	-0.13		ITGB4	-0.29	NUBPL	-0.26	FARSA	-0.08
		DGKQ	0.06	DOCK1	-0.12	CCNK	-0.33		ITPK1	-0.09	ODF2	-0.29	FASN	0.35
		DGKZ	-1.21	DOCK11	-0.27	CCNO	-0.02		ITPK1-AS1	-0.05	ODF3B	-0.04	FBLL1	0.58
		DHDDS	0.03	DOCK3	-0.76	CD109	-0.15		IVD	-0.33	OLIG2	0.14	FBLN1	0.17
		DHODH	-0.41	DOK6	0.06	CD14	0.47		IVL	0.43	ONECUT2	0.31	FBN3	0.04
		DHRS12	0.2	DPAGT1	-0.02	CD180	0.51		JADE2	0.04	OSBPL10	0.2	FBXL6	-0.5
		DHX30	-0.2	DPF1	0.08	CD248	0.27		JAKMIP3	-0.44	OSBPL1A	-0.67	FBXL7	0.15
		DHX38	-0.14	DPH7	-0.22	CD28	0.08		JRK	-0.04	OSMR	-0.03	FBXL8	-0.29
		DHX57	0.07	DPP3	-0.06	CD37	0.07		KAT6A	-0.47	OTUD4	-0.52	FBXO10	0.08
		DIDO1	-0.12	DPY19L3	-0.03	CD44	0.05		KAT6B	-0.01	OXT	0.69	FBXO28	-0.13
		DIRAS1	0.36	DPYSL3	1.25	CD59	0.02		KCNA2	0.18	PACSIN3	-0.19	FBXO41	-0.25
		DIRAS2	-0.06	DPYSL5	0.2	CD6	0.28		KCNAB3	0.21	PAFAH1B2	0.02	FBXO46	-0.89
		DIS3L2	-0.36	DR1	-0.17	CD7	0.18		KCNB1	0.24	PAK6	-0.04	FBXW8	-0.19
		DISC1	0.23	DRAM2	-0.23	CD74	0.06		KCNC1	0.17	PALM	0.52	FBXW9	0.07
		DLG4	-0.51	DRAP1	-0.35	CD81	-0.71		KCNC3	0.33	PAM	-0.14	FCGBP	0.32
		DLG5	-0.29	DRAXIN	-0.18	CD81-AS1	0.07		KCNIP3	0.06	PAQR8	0.49	FCRLB	-0.32
		DLG5-AS1	0.18	DSE	0.04	CDA	-0.28		KCTD19	-0.12	PARD3B	0.51	FER1L6-AS1	0.1
		DLGAP1-AS1	-0.05	DSEL	0.07	CDC14B	-0.38		KDM8	-0.07	PARP12	-0.16	FERMT1	-0.48
		DLGAP1	0.08	DSN1	-0.32	CDC14C	0.39		KIAA0556	-0.03	PARP9	0.03	FEZF2	0.18
		DLGAP1-AS2	0.67	DUOXA2	0.16	CDC34	-0.02		KIAA0895	-0.38	PCBP1	-0.9	FFAR4	0.13
		DLGAP1-AS3	0.73	DUS2	-0.04	CDC42BPB	-0.33		KIAA1257	0	PCBP1-AS1	0.25	FGF17	0.56
		DLK1	0.61	DUSP14	-0.11	CDC42BPG	0.49		KIAA1549	-0.74	PCBP2	-0.27	FGF22	0
		DLX1	0.34	DUSP18	0.01	CDC42EP2	0.05		KIAA2013	-0.54	PCBP3	-0.22	FGF4	0.33
		DMKN	0.18	DUSP23	-0.15	CDC42EP5	0		KIF13B	-0.49	PCDH19	-0.14	FGF8	0.48
		DMPK	-0.17	DUSP5	0.05	CDCA7	-0.07		KIF18B	-0.37	PCED1A	-0.2	FGFR1	-0.37
		DMTF1	0.16	DUT	0.02	CDH16	0.73		KIF1C	-0.3	PCF11	-0.39	FHDC1	0.6
		DNAAF3	0.27	DYM	-0.47	CDH20	0.07		KIF3A	0.15	PCK2	-0.15	FILIP1	0.12
		DNAH2	0.3	DYRK2	-0.39	CDH22	0.46		KLC1	0	PDE10A	0.27	FILIP1L	0.21
		DNAJA3	-0.11	DZANK1	0.04	CDH23	0.38		KLF7	0.08	PDE4A	-0.32	FJX1	-0.28
		DNAJB12	-0.1	DZIP1	-0.06	CDH3	0.08		KLHDC10	-0.67	PDE4DIP	-0.43	FKRP	-0.45
		DNAJB13	0.45	E2F2	0.1	CDH4	0.48		KLHDC4	-0.36	PDE8A	-0.25	FLAD1	-0.65
		DNAJB2	-0.34	E2F5	0.24	CDHR1	0.27		KLHL26	-0.61	PDGFB	0.6	FLNA	-0.5
		DNAJB6	0.38	EARS2	-0.08	CDK5R1	-0.35		KLHL42	-0.51	PDHA1	-0.03	FLNB	0.15
		DNAJC10	0.06	ECEL1	0.35	CDK9	-0.23		KLK1	0.26	PDZRN4	0.05	FLNC	0.37
		DNAJC30	-0.38	EDARADD	0.1	CDKL5	0.64		KLK2	0.25	PEX16	0.22	FLOT1	0.01
		DNAJC5B	0.27	EDEM2	-0.44	CDKN2AIP	-0.16		KLK3	0.29	PFN4	-0.34	FLVCR1	-0.29
		DNASE1	-0.01	EDIL3	-0.08	CDKN2AIPNL	0.13		KMT2B	-0.21	PHF11	-0.18	FLVCR1-AS1	-0.2
		DNHD1	0.04	EDN1	0.32	CDT1	-0.84		KMT2C	-0.39	PIANP	0.25	FLYWCH1	0.42
		DNLZ	-0.07	EDNRB	0	CDX2	-0.03		KNOP1	-0.28	PIGQ	0	FMNL1	-0.65
		DNM1	-0.38	EDNRB-AS1	0.26	CEACAM1	0.36		KREMEN1	0.07	PIM1	0.69	FNDC1	-0.15
		DNM2	-0.83	EDRF1	-0.12	CEACAM3	0.46		KRT80	-0.88	PINLYP	0.2	FNDC5	0.28
		DNMT3A	-0.21	EEF1A1	-0.42	CEACAM4	0.4		LCLAT1	-0.34	PITX2	-0.12	FNDC9	-0.03
		DNTTIP2	0.01	EEF1D	-0.05	CEACAM5	0.12		LDB1	-0.35	PKD2	-0.01	FOS	0
		DOC2B	0.36	EEPD1	0.2	CEACAM8	0.08		LDB2	0.22	PKP1	0.11	FOSL2	-0.54
		DOCK7	-0.14	EFCAB5	0.05	CEBPA	-0.23		LDHD	0.05	PLA2G4C	0.31	FOXA3	-0.31
		DOCK8	-0.08	EFHC1	-0.15	CEBPA-AS1	0.24		LETM1	-0.78	PLA2G6	0.53	FOXC2	-0.03
		DOK2	0.45	EFHD1	0.59	CECR2	-0.25		LHPP	-0.05	PLA2G7	0.08	FOXD1	-1.25
		DOT1L	-0.39	EFNA1	-0.14	CELA3B	0.2		LIG1	-0.48	PLCH2	0.15	FOXD2	0
		DPEP1	-0.17	EFNB2	-0.88	CELF1	0.03		LIG3	-0.6	PMEPA1	-0.15	FOXD2-AS1	0.11
		DPF1	0.08	EFS	0.08	CELF4	-0.04		LILRB3	0.91	PMS1	-0.33	FOXG1	0.21
		DPF3	0.29	EGR2	0.07	CELSR1	-0.18		LIN28A	0.22	PNCK	0.49	FOXK2	-0.52
		DPP10	-0.03	EGR3	-0.11	CELSR2	-0.1		LIX1L	0.08	PNPLA5	0.15	FOXL2	-0.29
		DPP10-AS1	0.2	EGR4	-0.01	CELSR3	-0.96		LMNB2	-0.96	POLD1	-0.03	FOXO1	-0.66
		DPP10-AS3	0.32	EHHADH	-0.6	CELSR3-AS1	0.38		LMTK2	-0.07	POLD2	-0.82	FOXO3	-0.19
		DPP6	0.15	EHMT1	-0.28	CEMIP	-0.29		LMX1B	0.64	POLL	0.13	FOXRED1	-0.43
		DPY19L3	-0.03	EHMT1-IT1	0.15	CEMP1	0.43		LONP1	-1.03	POLR1E	-0.37	FREM3	0.35
		DPYSL2	-0.11	EIF2S1	-0.08	CENPT	0.06		LONP2	-0.33	POLR2G	-0.09	FRMD8	0.04
		DPYSL5	0.2	EIF3B	-0.28	CENPV	-0.15		LPCAT3	-0.44	PORCN	-0.33	FRS2	-0.29
		DR1	-0.17	EIF3I	-0.04	CEP170B	-0.42		LPO	0.51	POU4F3	-0.01	FRS3	0.29
		DTD1	-0.22	EIF4ENIF1	-0.39	CEP250	-0.3		LPP	-0.14	POU6F1	-0.01	FSCN2	-0.18
		DTNB	-0.17	EIF4G1	-0.22	CEP350	-0.33		LPP-AS2	0.07	PPIB	0.02	FSTL4	0.31
		DTNBP1	-0.04	ELF4	0.96	CERCAM	-0.49		LRIG2	-0.16	PPM1J	0.46	FTSJ1	-0.12
		DTX1	0.15	ELFN2	-0.4	CERS1	0.3		LRP11	0.24	PPM1K	-0.13	FURIN	-0.48
		DTX3	-0.12	ELK4	-0.04	CES4A	0.02		LRPAP1	-0.39	PPP1R3F	0.34	FUT3	0.06
		DUOX1	0.27	ELMOD3	0.05	CES5A	0.33		LRRC15	0.3	PPP2R5A	-0.27	FUT7	0.24
		DUS3L	-0.38	ELMSAN1	-0.3	CFAP46	0		LRRC25	-0.04	PRAME	-0.38	FXYD1	0.08
		DUSP11	-0.12	ELOVL5	-0.04	CFAP54	-0.11		LRRC3	0.03	PRC1	-0.12	FZD1	-0.3
		DUSP28	-0.04	EMB	-0.05	CFAP57	0.01		LRRC47	-0.41	PRDM15	0.1	FZD10-AS1	0.26
		DVL3	-0.34	EMD	-0.49	CFB	0.19		LRRC4B	0.12	PRDM6	0.26	FZD10	0.35
		DYNC1H1	-0.29	EML2-AS1	0.04	CFD	-0.44		LRRC57	-0.15	PRDM8	-0.13	FZD5	-0.42
		DYNC1LI2	-0.37	EML2	0.09	CFP	0		LRRC59	-1.39	PRKACA	-0.35	FZD8	0.02
		ECD	-0.15	EN1	-0.03	CH25H	0.19		LRRC74A	0.14	PRKAR1A	0.29	FZR1	-0.28
		ECE1	-0.5	ENO2	0.53	CHADL	0.34		LRRC75B	-0.05	PRKCB	0.2	GAA	0.02
		ECM1	0.05	ENPP3	-0.06	CHAF1A	-0.42		LRRK1	-0.11	PRKCZ	-0.29	GABBR1	-0.15
		EDF1	-0.18	ENPP5	-0.55	CHCHD1	-0.18		LRRN4CL	0.09	PRKG1	0.15	GABRA4	0.3
		EEFSEC	0.28	ENTPD6	-0.2	CHCHD10	-0.13		LSG1	-0.4	PRMT9	0.15	GALNT16	0.46
		EFCAB2	0.32	EPAS1	-0.29	CHCHD3	0.02		LSP1	-0.05	PROX1-AS1	0.06	GALNT18	-0.38
		EFCAB5	0.05	EPCAM	0.48	CHD1L	-0.16		LTBP3	-0.31	PROX1	0.14	GALNT2	-0.31
		EFNA2	-0.16	EPHB1	0.07	CHD3	-0.07		LTBP4	-0.35	PRR14	-0.47	GALR1	0.02
		EFTUD2	-0.35	EPHB4	-0.43	CHD4	-0.32		LY6K	-0.06	PRR19	0.09	GALR3	0.79
		EGR3	-0.11	EPHX2	-0.6	CHD5	0.22		LY9	0.27	PRR7	-1.7	GAPVD1	-0.23
		EHD4	0.1	EPHX3	0.22	CHD7	-0.44		LYPD1	0.27	PRR7-AS1	0.29	GATA1	0.39
		EHMT1	-0.28	EPHX4	-0.35	CHDH	-0.07		LZIC	0.35	PRRT1	0.06	GATA3-AS1	0.1
		EHMT1-IT1	0.15	EPN3	0.18	CHERP	-0.68		MAGI1	-0.03	PRSS12	-0.02	GATA3	0.15
		EI24	-0.09	EPO	0.13	CHFR	-0.43		MAGIX	0.21	PRSS3	0.16	GATA5	0.08
		EIF3B	-0.28	EPS8L2	-0.12	CHMP4B	-0.4		MAMDC4	-0.3	PRX	0.18	GATA6	-0.31
		EIF3G	-0.41	EPSTI1	0.07	CHPF	-0.85		MAN1B1-AS1	-0.31	PSPN	0.13	GATA6-AS1	0.39
		EIF3L	-0.22	ERBB4	0.06	CHRD	0.08		MAN1B1	-0.27	PSTPIP1	0.24	GCGR	0.3
		ELFN2	-0.4	ERI2	-0.04	CHRNA4	0.36		MANEAL	-0.66	PTCH1	-0.11	GCN1	-0.19
		ELMSAN1	-0.3	ERICH5	0	CHST1	0.47		MAP1S	-0.46	PTGDS	0.41	GEMIN4	-0.33
		ELOF1	-0.64	ERMP1	0.13	CHST12	-0.4		MAP2K3	-0.92	PTGS1	0.21	GEMIN8	-0.07
		ELOVL6	0.22	ESR1	0.4	CHST13	0.02		MAP3K10	0.23	PTPMT1	-0.32	GFAP	0.13
		ELP3	-0.7	ETNK1	-0.23	CHST14	0.9		MAP3K9	-0.22	PTPRN	0.17	GFER	-0.22
		ELP4	-0.68	ETV1	0.2	CHST2	0.01		MAP4	-0.52	QKI	-0.17	GFI1	0.15
		EMC2	-0.07	ETV2	-0.1	CHST4	0.43		MAPK3	0.04	RAB11B	-0.24	GGA1	-0.21
		EMD	-0.49	EVC2	-0.35	CHST5	0.08		MAPK9	0.1	RAB11B-AS1	-0.12	GGN	0.17
		EML2-AS1	0.04	EWSR1	0.01	CHST6	-0.04		MAPKAPK5	-0.41	RAB5C	-0.59	GLG1	-0.37
		EML2	0.09	EXO1	-0.16	CHST7	-0.12		MAPKAPK5-AS1	-0.26	RAB9B	0.15	GLI3	0.01
		EML3	-0.42	EXOC1	-0.26	CHST9	-0.11		MAPKBP1	-0.03	RAD21	-0.08	GLIS1	0.41
		EMP3	-0.25	EXOC3L1	0.03	CHSY1	0.17		MAPRE3	-0.12	RAD21-AS1	0.07	GLS	0.03
		EN1	-0.03	EXTL2	-0.11	CHTF18	0.03		MARK4	-0.52	RAF1	-0.32	GMPR	-0.59
		ENGASE	0.13	EYA2	0.04	CHTF8	-0.19		MARVELD2	-0.17	RAI1	0.08	GNAS-AS1	-0.17
		ENPP7	0.59	EZH1	-0.4	CIDEB	0.16		MAX	-0.17	RAPGEF6	-0.28	GNAS	-0.08
		ENTPD3	0.17	F2R	-0.17	CIITA	0.21		MBNL2	-0.24	RARRES2	0.77	GNE	-0.13
		ENTPD5	-0.03	F2RL1	0.41	CILP2	0.22		MBP	0.2	RASGRF1	0.3	GNMT	0.42
		EP400	-0.16	F3	0.52	CISD3	-0.51		MCAM	0.44	RASGRF2	0.07	GP9	0.65
		EPG5	-0.34	FADS1	-0.18	CIT	-0.31		MCAT	-0.72	RASGRP2	0.09	GPER1	0.07
		EPHA10	0.12	FADS2	-0.09	CIZ1	-0.53		MCCC2	-0.12	RASL10A	0.43	GPR108	-0.39
		EPHB2	0.16	FAF1	-0.28	CKAP4	-0.72		MCF2L-AS1	0.06	RASSF1	-0.4	GPR146	0.13
		EPN1	-0.32	FAIM	-0.14	CKB	0.07		MCF2L	0.36	RASSF1-AS1	0.08	GPR17	0.2
		EPOR	0.13	FAM107A	0.24	CKM	0.25		MCM8	-0.09	RBAK	-0.62	GPR173	0.16
		EPS15L1	-0.12	FAM110A	-0.42	CLASP1	-0.34		MCM8-AS1	0.22	RBFOX1	0.37	GPR182	0.32
		ERAP1	-0.22	FAM110B	0.3	CLASRP	0		MCTS1	-0.08	RBMS1	-0.09	GPR27	0.21
		ERBB2	-0.38	FAM114A1	-0.33	CLCA4	0.16		MCUR1	0.05	RBP1	0.03	GPR3	0.11
		ERC1	-0.36	FAM120A	-0.89	CLCC1	-0.82		MDGA1	0.26	RBPMS2	-0.81	GPR35	0.27
		ERCC2	-0.02	FAM155A-IT1	-0.01	CLCF1	-0.34		MDM2	-0.21	RCOR2	0.42	GPR39	-0.2
		ERCC3	-0.56	FAM155A	0.06	CLCN6	-0.36		ME2	0.25	RCOR3	-0.21	GPR62	0.42
		ERCC4	-0.27	FAM167A	-0.46	CLCN7	0.04		MED16	-0.77	RDH10	-0.1	GPR88	0.23
		ERF	-0.57	FAM167A-AS1	0.31	CLCNKB	0.02		MED24	-1.68	RDM1	0.32	GPX4	-0.15
		ERI1	-0.35	FAM169A	0.03	CLDN14	0.15		MED29	-0.53	REEP3	-0.02	GRB10	-0.08
		ERVFRD-1	0.21	FAM184A	0.44	CLDN16	0.15		MEFV	0.22	RET	0.4	GRHPR	-0.62
		ERVMER34-1	-0.4	FAM20A	0.1	CLDN5	0.33		MEIS3	-0.22	RFC1	-0.23	GRIK3	-0.12
		ESR2	0.43	FAM20C	0	CLDND2	0.08		MFN1	-0.15	RGL3	-0.04	GRIK4	0.29
		ESRP2	-0.14	FAM219A	1.31	CLEC11A	-0.25		MGLL	-0.11	RGN	0.03	GRIN1	0.14
		ETV5	-0.26	FAM222B	-0.52	CLEC16A	-0.16		MICAL3	-0.37	RGR	0.38	GRIN2B	0.02
		ETV6	-0.58	FAM227B	0.19	CLIC5	0.15		MKI67	-0.47	RGS20	0.01	GRIN2D	0.02
		EVI5	-0.35	FAM228B	0.01	CLIC6	0.17		MKNK1	0.21	RHOBTB1	-0.89	GRIN3A	0.14
		EVL	-0.54	FAM32A	-0.24	CLK3	-0.14		MKNK1-AS1	0.76	RIMKLA	0.09	GRK6	-0.08
		EVX1	0.54	FAM43A	-0.1	CLMN	0.14		MKNK2	-1.35	RIN1	-0.12	GRM5	0.07
		EXOC7	-0.36	FAM76B	-0.52	CLN8	-0.03		MLPH	0.19	RMI2	0.24	GRM6	0.06
		EXOSC6	-1	FAM78B	0.32	CLPTM1	-0.49		MLYCD	-0.1	RNF141	0.07	GRN	-0.26
		EXTL1	0.27	FAS	-0.15	CLPTM1L	0.06		MMEL1	0.44	RNF167	0	GRSF1	-0.3
		EZH2	-0.24	FAS-AS1	-0.09	CLSTN1	-0.39		MMP25	0.21	RNF170	-0.13	GRTP1	-0.07
		F10	-0.2	FASTKD1	-0.04	CLTCL1	-0.08		MMP25-AS1	0.33	RNF217	-0.44	GRTP1-AS1	0.15
		F8	-0.68	FBLL1	0.58	CLU	-0.25		MNT	-0.32	RNF217-AS1	0.15	GRWD1	-0.4
		FA2H	0.48	FBLN1	0.17	CLUH	-0.47		MOBP	0.24	RNF43	0.06	GSDMD	0.02
		FAAP100	-0.25	FBLN5	-0.13	CMAS	-0.1		MOK	-0.67	ROBO1	-0.15	GSE1	0.04
		FAAP20	-0.2	FBN2	0.31	CMIP	-0.89		MORN4	-0.36	ROCK1	-0.13	GSN	-0.18
		FADS1	-0.18	FBXL15	-0.59	CMKLR1	0.36		MOV10L1	0.74	RPA3	-0.22	GSN-AS1	0.34
		FAF2	-0.48	FBXL18	-0.68	CMPK1	-0.14		MPHOSPH8	-0.46	RPL15	-0.1	GSX2	-0.08
		FAIM2	0.26	FBXL19	-0.6	CMPK2	0.03		MPP1	-0.52	RPS6KA2	-0.25	GTF2IRD1	-0.36
		FAM110A	-0.42	FBXL19-AS1	0.19	CMTM2	0.29		MPPED2	0.07	RPS6KA2-AS1	0.28	GTF3C1	-0.3
		FAM110D	-0.09	FBXL20	-0.32	CMTR1	-0.26		MPRIP	-0.45	RRNAD1	-0.31	GTF3C4	-0.04
		FAM118A	-0.58	FBXL7	0.15	CNGA4	0.15		MRPL21	0.08	RSPO2	-0.03	GTSE1	-0.3
		FAM124A	0.18	FBXO22	-0.24	CNGB1	0.2		MRPL44	-0.37	RSPO3	-0.11	GTSE1-AS1	0.09
		FAM163A	-0.06	FBXO25	0.32	CNKSR3	-0.37		MSH2	0.15	RSU1	0.11	GUCA1A	0.24
		FAM163B	0.13	FBXO34	0.22	CNNM1	-0.28		MSI1	-0.04	RTN4R	-0.45	GZMM	0.42
		FAM167A	-0.46	FBXO43	-0.14	CNNM2	-0.25		MSMO1	-0.27	RUSC1	-0.33	HAGHL	0.56
		FAM167A-AS1	0.31	FBXO44	0.51	CNOT3	-0.59		MTA3	-0.48	RUVBL1	0.02	HAND1	0.57
		FAM168A	-0.44	FBXO45	0.19	CNOT6	-0.66		MTFMT	-0.34	RYR2	0.06	HAPLN3	0.22
		FAM171A2	0.42	FBXO46	-0.89	CNTLN	-0.48		MTFP1	-0.24	S100A10	0.23	HAUS5	-0.19
		FAM172A	-0.46	FBXW7	0	CNTN2	0.2		MUC16	0.07	S1PR3	-0.02	HCFC1	-0.68
		FAM186B	0.26	FCHSD2	0.51	CNTN3	0.19		MXD4	-1.14	SAMD1	-1.68	HCN2	0.29
		FAM189B	-0.62	FDPS	-0.03	CNTNAP2	0.01		MYEF2	-0.34	SAMD10	0.28	HDAC3	-0.82
		FAM193B	-0.36	FEN1	-0.32	CNTROB	0.02		MYH14	0.07	SATB2	-0.66	HDAC4	-0.47
		FAM204A	-0.15	FERMT3	-0.17	COA4	-0.21		MYL9	-1.02	SATB2-AS1	0.04	HDAC6	0
		FAM20A	0.1	FEV	0.21	COASY	-0.54		MYLPF	0.02	SBNO2	-0.53	HDAC7	-0.2
		FAM219A	1.31	FEZ1	0.21	COG1	-0.37		MYO15B	0.3	SCAPER	-0.14	HEATR5B	-0.13
		FAM222B	-0.52	FGF12	-0.19	COG5	-0.32		MYO1G	0.34	SCARF2	0.09	HEATR6	0.06
		FAM3A	-0.35	FGF13-AS1	0.08	COG6	-0.28		MYO5C	-0.03	SCGB2A2	0.25	HECTD4	-0.26
		FAM43B	-0.2	FGF13	0.19	COIL	-0.4		MYOD1	0.3	SCN3B	0.34	HELZ2	-0.03
		FAM50A	-0.61	FGF17	0.56	COL11A1	0.1		N4BP2L2-IT2	-0.24	SCNN1G	-0.07	HEPACAM	0.27
		FAM50B	0.35	FGF18	-0.08	COL11A2	0.36		N4BP2L2	-0.2	SCRIB	-0.85	HES6	-0.12
		FAM53C	-0.87	FGF3	0.36	COL15A1	0.19		NAA25	-0.53	SCRN1	-0.12	HEY1	0
		FAM71B	0.38	FGF8	0.48	COL16A1	0.32		NADSYN1	-0.41	SDCBP2-AS1	-0.31	HEY2	-0.1
		FAM71D	0.3	FGGY	0.02	COL17A1	0.48		NAGPA	-0.7	SEC14L1	-0.11	HGF	0.1
		FAM78A	0.67	FGL1	0.02	COL18A1	0.03		NANOS2	-0.07	SEC14L2	-0.22	HGFAC	0.51
		FAM89A	-0.52	FHL2	0.23	COL18A1-AS1	0.3		NARF	-0.32	SEC23A	0.03	HGS	-0.03
		FAM89B	-0.51	FIBCD1	0.27	COL1A1	-0.16		NAV1	-0.27	SECTM1	-0.07	HHAT	-0.49
		FAM91A1	0	FKRP	-0.45	COL20A1	0.02		NCBP3	-0.38	SEMA3B	0.45	HID1	0.08
		FAM98C	-0.21	FLOT2	0.07	COL27A1	0.32		NCKIPSD	-0.4	SEMA4F	-0.07	HIF3A	0.26
		FAN1	-0.22	FLT3LG	0.58	COL2A1	0.22		NCLN	-0.58	SEMA5B	0.74	HIPK1-AS1	-0.03
		FARP1	-0.5	FLYWCH2	0.41	COL5A1	0.17		NCOR1	-0.46	SEMA6A	0.34	HIPK1	0.34
		FARP2	0	FMN2	-0.03	COL5A3	0.35		NCOR2	-0.31	SERTAD4	0.25	HIPK2	-0.86
		FASN	0.35	FMNL2	-0.07	COL6A1	-0.15		NCS1	-0.04	SERTAD4-AS1	0.54	HIVEP3	-0.02
		FBN1	-0.07	FMO5	-0.11	COL6A3	0.12		NDRG1	-0.57	SESTD1	-0.79	HK3	0.19
		FBRSL1	-0.53	FNBP1L	-0.02	COL6A5	0.07		NDRG4	0.57	SETDB2	-0.12	HLX	-0.27
		FBXL16	0.21	FNDC3A	-0.15	COL6A6	0.07		NDUFS1	0.01	SEZ6	0.36	HMCN2	0.03
		FBXL18	-0.68	FNDC4	0.02	COL7A1	0.19		NDUFS8	-0.71	SEZ6L	0.41	HMOX1	-1.3
		FBXL19	-0.6	FNTA	-0.01	COLGALT1	-0.83		NEFL	0.11	SF3B2	-0.16	HMOX2	-0.14
		FBXL19-AS1	0.19	FOSB	0.59	COMP	0.05		NEK2	-0.09	SF3B3	-0.37	HOMER3	-0.48
		FBXL20	-0.32	FOXK2	-0.52	COPS7B	0		NEK6	0.19	SGTA	-0.03	HOXA11	-0.36
		FBXL8	-0.29	FOXN3-AS1	-0.04	COQ4	-0.51		NETO2	0.03	SH2B1	-0.33	HOXA11-AS	-0.04
		FBXO17	-0.46	FOXN3	-0.02	COQ5	-0.09		NEU1	-0.37	SH3BP2	0.15	HOXA3	-0.53
		FBXO21	-0.24	FOXN3-AS2	0.61	COQ9	-0.32		NFATC1	-0.06	SH3BP5-AS1	-0.24	HOXB2	0.28
		FBXO31	-0.13	FOXP2	0.19	CORO2A	-0.35		NFIC	-1.5	SH3BP5	0.56	HOXB3	-0.21
		FCHO1	-0.69	FOXP3	0.1	CORO2B	-0.22		NFIX	-0.05	SH3PXD2B	-0.24	HOXB4	0.31
		FCHO2	0.23	FRAS1	-0.11	CORO6	0.39		NIT2	-0.03	SHANK2-AS3	-0.07	HOXB7	-0.11
		FCN1	0.34	FRMD3	0.07	CORO7	-0.02		NKD1	0.24	SHANK2	-0.06	HOXC11	-0.15
		FCRLB	-0.32	FRMD4A	-0.33	COX6B2	0.56		NKX2-3	0.29	SHBG	0.6	HOXD10	0.28
		FDPS	-0.03	FRMPD4	0.05	CPA1	0.43		NLGN3	0.27	SHF	0.22	HOXD11	-0.31
		FDXR	-0.18	FRS2	-0.29	CPA3	0.31		NLRC3	-0.16	SHH	0.27	HOXD8	-0.08
		FECH	-0.34	FSCN1	0.24	CPAMD8	0.12		NLRC5	-0.49	SHKBP1	-0.23	HRH3	0.28
		FER1L5	0.42	FST	0.31	CPD	-0.29		NME6	-0.61	SHTN1	0.17	HS6ST2	-0.07
		FERMT1	-0.48	FSTL4	0.31	CPE	-0.44		NMNAT2	0.04	SIDT1	0.17	HSP90B1	-0.11
		FERMT3	-0.17	FSTL5	0.08	CPEB1	-0.09		NOP14	-0.44	SLC12A4	0.09	HSPA12A	-0.44
		FGD2	0.67	FTSJ3	-0.16	CPEB1-AS1	0.22		NOP14-AS1	0.16	SLC12A6	-0.29	HSPA12B	0.37
		FGD4	0.02	FUT1	0	CPEB2-AS1	0.07		NOS3	0.21	SLC16A14	-0.25	HSPA1A	-0.05
		FGD5	0.47	FUT6	0.59	CPEB2	0.07		NOSIP	-0.65	SLC16A9	-0.08	HSPA1B	-0.03
		FGD5-AS1	1.05	FUZ	-0.3	CPEB3	-0.01		NOTUM	0.36	SLC1A1	-0.17	HSPA1L	0.35
		FGF1	0.2	FYN	0.17	CPNE5	-0.1		NOVA2	0.2	SLC1A2	0.09	HSPB7	-0.03
		FGF8	0.48	FZD1	-0.3	CPNE7	0.14		NOX5	0.01	SLC1A6	-0.09	HSPG2	-0.11
		FGFR1	-0.37	FZD8	0.02	CPXM1	0.22		NPHP4	-0.35	SLC22A31	0.05	HTR1A	0.07
		FGFR1OP	-0.11	G3BP2	-0.13	CPZ	0.53		NR5A1	0.43	SLC25A1	-0.89	HTR4	0.32
		FGFRL1	-0.03	GAA	0.02	CREB3L2	0.18		NR5A2	-0.1	SLC25A19	-0.21	HTR5A	0.25
		FHL2	0.23	GAB1	-0.09	CREB5	-0.44		NRARP	0.2	SLC25A45	0.1	HTRA3	0.19
		FIBCD1	0.27	GAB2	0	CREBBP	-0.46		NRDE2	-0.4	SLC26A11	-0.05	HTT	-0.1
		FICD	-0.19	GABPA	-0.57	CREBZF	-0.11		NRXN2	0.08	SLC27A3	0.32	HVCN1	0.46
		FJX1	-0.28	GABRB3	0.17	CREG2	0.07		NRXN3	0.21	SLC2A1	0.06	HYI	-0.36
		FKBP7	-0.05	GABRG3	0.12	CRELD1	-0.04		NSFL1C	-0.2	SLC30A5	-0.22	ICAM1	0.06
		FLAD1	-0.65	GABRG3-AS1	0.57	CRELD2	0.14		NSUN3	0.09	SLC35F5	0.36	IDH2	-0.35
		FLCN	-0.41	GAD2	0.22	CRHR1-IT1	0.1		NT5DC2	-0.46	SLC35G2	0.32	IDS	-0.15
		FLII	-0.24	GAL	0.06	CRLF1	0.3		NTPCR	-0.2	SLC38A5	0.29	IDUA	-0.35
		FLNA	-0.5	GALNT3	-0.28	CRLF2	0.09		NUDT4	-0.49	SLC43A3	0.31	IER2	-0.35
		FLNB	0.15	GALT	-0.25	CRLF3	-0.16		NUP43	-0.46	SLC46A1	-0.2	IER5	0.14
		FLRT2	-0.02	GAMT	0.37	CROCC	0.07		NXN	-0.24	SLC50A1	0.19	IFFO2	0.66
		FLT4	-0.11	GAS1	0.3	CRTC1	-0.02		NXPE3	-0.1	SLC5A5	0.41	IFI35	-0.11
		FLVCR1	-0.29	GATA3-AS1	0.1	CRTC2	-0.35		OARD1	0.21	SLC6A15	0	IGDCC3	0.09
		FLVCR1-AS1	-0.2	GATA3	0.15	CRTC3	-0.18		OBSCN	0.39	SLC6A7	0.02	IGFBP1	0.07
		FLYWCH1	0.42	GATAD1	-0.24	CRY2	0.3		OGFOD3	-0.64	SLC8A3	0.52	IGFBP5	0.15
		FMN1	0.83	GATAD2A	-0.41	CRYBG3	-0.32		OGFRL1	-0.33	SLC9B2	0.09	IGHMBP2	-0.02
		FMO1	0.32	GBX2	0.17	CSF2	0.95		OLFML2A	-0.16	SLCO2A1	0.57	IGLON5	0.48
		FOSL2	-0.54	GCSAML	-0.12	CSF2RB	0.26		ONECUT3	0.26	SLIT2	0.18	IHH	0.53
		FOXA2	0.21	GCSAML-AS1	0.03	CSGALNACT1	-0.41		OPA1	-0.3	SLIT2-IT1	0.29	IKZF2	0.12
		FOXB1	-0.37	GDA	0.2	CSK	-0.69		OPA3	-0.23	SLITRK2	-0.04	IKZF4	-0.06
		FOXF1	0.47	GDNF	0.26	CSMD1	0.4		OPCML	0.26	SMAD6	0.08	IL10RA	0.09
		FOXK1	-0.36	GDPD5	0.11	CSMD2	0.08		OR4D1	0.72	SMAGP	0.07	IL11RA	-0.1
		FOXP4-AS1	-0.69	GFRA2	0	CSMD2-AS1	0.4		OR51E2	0.21	SMARCA2	-0.29	IL16	0.59
		FOXP4	-0.29	GGN	0.17	CSNK1D	-0.18		OSBPL1A	-0.67	SMARCE1	0.3	IL17RC	0.13
		FOXRED1	-0.43	GGT6	0.27	CSNK2A1	-0.1		OSBPL2	0.56	SMG7	-0.31	IL17RE	0.05
		FRK	-0.12	GHR	-0.06	CSPG4	-0.04		OSBPL5	0.15	SMG7-AS1	0.31	IL1RAP	0.18
		FRMD1	0.44	GIGYF1	0.04	CSRNP1	-0.28		OSBPL6	-0.35	SMIM19	0.04	ILDR1	0.23
		FRMD5	-0.15	GINS2	-0.32	CST6	0.22		OTUD7B	-0.28	SMPDL3A	-0.25	ILK	-0.17
		FURIN	-0.48	GIPR	0.28	CSTA	-0.05		OTULIN	-0.32	SMTN	-0.28	ILKAP	-0.4
		FUS	-0.24	GJB2	-0.24	CSTF2	-0.29		OTX1	1.04	SNRPD2	-0.21	INAFM1	0.2
		FUT5	0.1	GJC1	0.02	CSTF3-AS1	-0.05		P2RX7	0.39	SOCS1	0.04	INHBA-AS1	-0.04
		FYN	0.17	GJC2	0.37	CSTF3	-0.04		PACS2	0.09	SOGA3	0.09	INHBA	0.07
		FYTTD1	-0.07	GLA	0	CTBP1	-0.26		PADI1	0.65	SOWAHA	0.08	INPP5D	0.64
		FZD2	-0.48	GLB1L	0.18	CTBP1-AS	0.14		PAK2	-0.63	SPACA4	0.31	INPP5E	-0.41
		GAB2	0	GLI3	0.01	CTBP1-AS2	0.2		PANX2	-0.79	SPATA2L	0.19	INS	-0.12
		GABBR1	-0.15	GLIS3	-0.71	CTCF	-0.15		PAPOLG	-0.19	SPATC1L	-0.36	INSM2	0.51
		GABRG3	0.12	GLIS3-AS1	0.1	CTCFL	0.13		PARD6G-AS1	-0.06	SPCS1	-0.37	INTS1	-0.14
		GABRG3-AS1	0.57	GLMP	-0.89	CTDP1	-0.18		PARD6G	0.1	SPEN	-0.3	INTS5	-0.82
		GALC	-0.07	GLS	0.03	CTF1	-0.06		PARN	-0.52	SPG7	-0.21	INTS8	-0.3
		GALNT16	0.46	GLUL	-0.25	CTNNAL1	0.05		PARP10	0.27	SPHK2	-0.01	IPO13	-0.01
		GALNT9	0.51	GNAI2	-0.39	CTRC	0.45		PAX2	0.13	SPI1	0.32	IPO4	-0.05
		GAPT	-0.03	GNB2	-0.04	CTSD	-0.54		PAX6	0.28	SPIRE1	0.01	IPO9	-0.39
		GAPVD1	-0.23	GNE	-0.13	CTSF	-0.25		PCBP3	-0.22	SPRED2	-0.13	IQCE	-0.65
		GARNL3	0	GNG5	-0.22	CTTNBP2	-0.08		PCCA	-0.62	SPRTN	-0.04	IQSEC1	0.3
		GAS2L1	-0.91	GNG7	0.14	CUL7	0.07		PCDH1	0.26	SPTBN1	-0.11	IRAK1	-1.18
		GATC	0.19	GPAA1	-0.11	CUL9	0.3		PCDHB1	0.11	SQLE	-0.32	IRF7	0.04
		GBP6	0.04	GPANK1	-0.16	CUTA	-0.25		PCDHB11	0.78	SRF	-0.39	IRGQ	0.44
		GCC2	-0.48	GPAT3	0.15	CUX1	-0.84		PCDHB14	-1.06	SRRM3	0.19	IRS1	-1.28
		GCDH	-0.51	GPATCH1	-0.13	CUX2	0.1		PCYOX1L	-0.48	SRSF6	-0.12	IRS2	-0.47
		GCKR	0.05	GPC1	-0.82	CWC25	-0.24		PDCD6	-0.13	ST3GAL2	-0.88	IRX1	-0.17
		GDF11	-0.2	GPER1	0.07	CXCL14	0.11		PDE6B	0.06	ST3GAL6	-0.05	IRX2	0.35
		GDPD5	0.11	GPHN	-0.22	CXCR3	0.13		PDK2	-0.42	ST6GAL2	0.1	IRX3	-0.28
		GEMIN2	-0.3	GPR108	-0.39	CXCR5	0.36		PDX1	0.47	ST7	-0.68	ISL1	0.12
		GFAP	0.13	GPR132	0.29	CYB561D1	0.11		PEAK1	0.03	ST7-OT4	-0.15	ISLR2	0.22
		GFOD2	-0.03	GPR158	0.04	CYB5B	-0.35		PEX26	-0.44	ST7-AS2	0.07	ITGB4	-0.29
		GFRA2	0	GPR160	-0.49	CYB5R2	-0.38		PGAP1	-0.46	ST7-AS1	0.14	ITIH5	0.24
		GGCX	-0.33	GPR88	0.23	CYB5R3	-0.34		PHACTR4	-0.48	STAC2	0.69	ITPRIP	-0.05
		GGT6	0.27	GPRASP1	0.13	CYBA	0.01		PHF12	-0.41	STAG2	-0.04	ITSN2	-0.11
		GIGYF1	0.04	ARMCX5-GPRASP2	0.45	CYFIP2	-0.02		PHKG2	-0.05	STARD5	0.08	IVD	-0.33
		GINS3	-0.71	GPRC5B	0.23	CYP11A1	0.19		PHOX2A	0.29	STARD6	-0.11	JADE2	0.04
		GINS4	-0.12	GPS1	-0.23	CYP1A1	0.37		PI4KB	-0.27	STC2	-0.24	JAG1	0.08
		GJA3	0.36	GPSM2	-0.43	CYP1A2	0.35		PIGN	0.5	STIL	-0.14	JAKMIP3	-0.44
		GLG1	-0.37	GPT2	-0.21	CYP1B1	-0.63		PIK3CD	-0.34	STK11	-0.15	JMJD1C	-0.2
		GLI2	-0.31	GRAMD4	0.04	CYP1B1-AS1	0.25		PIK3CD-AS2	0.17	STK24	-0.1	JMJD1C-AS1	-0.19
		GLP1R	0.3	GRB10	-0.08	CYP21A2	0.19		PIK3CD-AS1	0.46	STK25	-0.77	JPH1	0.33
		GLYCTK	0.22	GREM1	0.03	CYP24A1	-0.2		PIP5K1C	-0.71	STK33	0.04	JRK	-0.04
		GLYCTK-AS1	0.35	GRHL1	-0.12	CYP26A1	-0.06		PITX1	-1.22	STOX2	-0.23	JUN	-0.14
		GM2A	-0.32	GRHPR	-0.62	CYP26B1	0.22		PKD1	0.3	STRBP	-0.26	KANSL1	-0.24
		GMEB2	-0.35	GRIA3	-0.05	CYP27C1	-0.12		PKD2L1	0.34	STRN4	-0.56	KANSL1-AS1	0.2
		GMPPB	-0.26	GRID2	0.32	CYP2J2	0.03		PLA2G4C	0.31	SUOX	-0.12	KANSL3	-0.24
		GNA12	-1.38	GRIK4	0.29	CYP2S1	0.43		PLA2G4E-AS1	0	SUV39H1	-0.33	KCNC1	0.17
		GNAI2	-0.39	GRIN2A	0.1	CYP2U1	0.24		PLA2R1	0.03	SV2B	0.21	KCNC2	0.46
		GNAL	-0.45	GRINA	-1.31	CYP46A1	0.68		PLAU	0.49	SYCE1	0.31	KCNC3	0.33
		GNAO1	0.24	GRK4	0.06	CYP4F22	0.23		PLCB1	0.06	SYT17	-0.17	KCND2	-0.28
		GNAQ	-0.35	GRTP1	-0.07	CYP8B1	0.27		PLCD3	-0.09	SYT8	0.09	KCNE3	0.23
		GNAS-AS1	-0.17	GRTP1-AS1	0.15	CYS1	-0.23		PLCE1	-0.57	TACC2	-0.35	KCNE5	0.33
		GNAS	-0.08	GSC	0.09	CYTL1	0.12		PLCE1-AS2	0.28	TADA3	-0.42	KCNG1	-0.28
		GNB1L	-0.25	GSN	-0.18	CYYR1	0.38		PLCH2	0.15	TAGLN	-0.2	KCNK1	0.19
		GNG4	-0.37	GSN-AS1	0.34	DAAM1	-0.09		PLCL1	0	TAGLN2	0.15	KCNN2	0.1
		GNG7	0.14	GSTO2	-0.24	DAAM2	0.46		PLCXD1	-0.4	TBC1D17	-0.65	KCNN3	0.3
		GNPTG	-0.09	GTPBP4	0.11	DAB2IP	-0.29		PLD3	-0.81	TBL1XR1	-0.22	KCNQ2	0
		GOLGA7B	0.39	GYG2	0.36	DACT2	0.31		PLVAP	0.72	TBRG4	0.03	KCNQ4	0.07
		GP5	0.06	HACD3	-0.19	DACT3	0.17		PLXNA4	0.05	TBX20	0.03	KCNQ5	0.32
		GPALPP1	-0.72	HADH	-0.09	DACT3-AS1	0.18		PMM2	-0.83	TBX3	-0.22	KCNS1	0.44
		GPAT4	-0.36	HADHB	0	DAGLA	0.37		PNOC	0.13	TCEA2	-0.02	KCP	0.21
		GPC1	-0.82	HARS2	-0.28	DAGLB	-0.27		POLE	-0.14	TCF4	0.09	KCTD1	-0.53
		GPC3	0.29	HAUS8	-0.21	DALRD3	0.2		POLH	-0.4	TENM4	0.21	KDM5C	0.1
		GPN2	-0.1	HBP1	-0.22	DAP	-0.57		POLR2F	-0.3	TGFBR2	-0.13	KDM5D	-0.4
		GPR107	-0.15	HCAR1	0.29	DAPK1	0.06		POLR2L	-0.07	TGFBR3	-0.03	KIAA0895	-0.38
		GPR108	-0.39	HCFC1	-0.68	DAPK2	-0.12		POLR3E	-0.65	THOP1	-0.44	KIAA1217	-0.03
		GPR135	-0.34	HCFC1R1	-0.43	DAW1	-0.58		POP4	-0.5	THTPA	-0.45	KIAA1522	-0.27
		GPR174	0.16	HCN4	0.43	DAXX	-0.38		POU2F2	0.25	TIMM50	-0.2	KIAA2013	-0.54
		GPR182	0.32	HDAC11	0.32	DBNDD1	-0.73		POU6F2-AS2	-0.1	TMCC2	0.39	KIF19	0.75
		GPR78	-0.03	HDAC4	-0.47	DCAF10	-0.57		POU6F2	0.66	TMEM123	0.4	KIF21B	0.43
		GPRC5B	0.23	HDHD2	0.17	DCAF15	-0.31		PPARA	-0.24	TMEM129	-0.25	KIF26A	-0.01
		GPRIN1	-0.1	HECA	0.48	DCAF4	0.13		PPARG	-0.68	TMEM132D	0.21	KIF26B	-0.16
		GPS2	-0.54	HECW2	-0.54	DCAF4L2	-0.16		PPHLN1	0.06	TMEM14C	0.14	KIFC2	-0.15
		GPSM1	-0.07	HELZ	-0.15	DCC	0.18		PPM1D	-0.01	TMEM151B	0.29	KIR2DL4	0.25
		GRAMD1A	-0.35	HERPUD2	-0.25	DCHS1	0.37		PPM1G	-1.43	TMEM170B	-0.67	KIRREL2	0.08
		GRAMD1B	-0.79	HEXB	-0.13	DCHS2	-0.1		PPP2R2D	-0.41	TMEM199	-0.21	KLB	0.09
		GRAMD4	0.04	HEXIM1	-0.23	DCK	0.03		PPP2R3B	-0.52	TMEM200A	0.11	KLC2	0.26
		GRB10	-0.08	HGS	-0.03	DCLK1	-0.06		PPP4R2	-0.1	TMEM217	0.61	KLF16	-0.7
		GRB7	0.85	HHLA3	-0.26	DCLK2	-0.07		PPP4R3B	-0.33	TMEM59	-0.05	KLHL3	0.32
		GRHL1	-0.12	HK2	-0.08	DCST1	0.07		PPT2	0.03	TMEM61	0.56	KLHL42	-0.51
		GRID2	0.32	HLA-DOB	0.6	DDA1	-0.59		PRB1	1.48	TMEM70	-0.16	KLK1	0.26
		GRIN1	0.14	HMGA1	0.02	DDHD1	-0.52		PRDM15	0.1	TMTC2	-0.37	KLK15	0.24
		GRIN2B	0.02	HMGA2	0.12	DDI1	0.18		PRDM2	0	TNC	-0.24	KLK2	0.25
		GRIN2D	0.02	HMGB1	0.12	DDN	0		PRDM4	-0.54	TNFRSF25	0.03	KLK3	0.29
		GRINA	-1.31	HMGXB3	-0.07	DDR1	0.06		PRELP	0.45	TNIK	0.02	KMT2B	-0.21
		GRIP2	0.25	HMOX1	-1.3	DDX20	-0.14		PREP	-0.32	TOM1L1	0.05	KMT2C	-0.39
		GRM1	0.23	HNRNPA3	-0.27	DDX27	-0.36		PRKCG	-0.12	TP53	-0.8	KNDC1	0.17
		GRM7	0.13	HNRNPH1	0.02	DDX31	-0.03		PRKCSH	-0.03	TP53BP2	-0.04	KRT17	-0.09
		GSK3B	-0.24	HNRNPL	-0.18	DDX52	-0.53		PRMT7	-0.08	TP73-AS1	-0.26	KRT2	0.48
		GSTCD	-0.01	HNRNPLL	-0.42	DDX55	-0.1		PRODH	-0.38	TP73	0.05	KRT74	0.63
		GSX1	0.17	HNRNPUL1	-0.34	DDX60L	0.03		PROSER3	0.22	TPGS2	-0.11	KRT79	-0.07
		GTF2E1	0.4	HOMER1	-0.46	DEAF1	-0.02		PROX1-AS1	0.06	TRIM17	0	KRT81	0.34
		GTF2IRD1	-0.36	HOMER3	-0.48	DEF6	0.34		PROX1	0.14	TRIM29	0.47	L3HYPDH	0.11
		GTPBP1	0.02	HOOK2	-0.13	DEGS2	0.49		PROZ	0.24	TRIM36	-0.15	LAMA3	0.04
		GTPBP8	-0.17	HOXD8	-0.08	DENND1A	-0.44		PRR22	0.24	TRIM7	-0.06	LAMA5	0.24
		GUCA1A	0.24	HPCAL1	-0.38	DENND2A	0.19		PRR5	-0.18	TRIM9	-0.08	LAMA5-AS1	1.12
		HACD3	-0.19	HR	0.38	DENND2C	0.18		PSMB6	-0.14	TRIML1	0.61	LAMB2	-0.22
		HACL1	-0.45	HRAS	-0.22	DENND4B	-0.78		PSMD12	0.07	TRIP12	0	LAMB4	0.24
		HAP1	0.21	HRH2	0.17	DENND4C	-0.69		PSPH	-0.64	TRMT112	-0.02	LAMP3	-0.6
		HAPLN2	0.02	HS3ST1	-0.13	DEPDC1B	-0.49		PTCD2	-0.01	TRMT2A	-0.04	LAMTOR1	-0.56
		HAPLN3	0.22	HS3ST2	0.56	DEPDC5	0.01		PTCH1	-0.11	TRMT5	-0.29	LAYN	0.36
		HAPLN4	0.43	HS3ST3A1	0.15	DERL3	0.68		PTCHD1	0.1	TRNT1	-0.2	LDB2	0.22
		HAUS3	0.08	HS3ST5	0.23	DES	0.13		PTCHD4	0.29	TRPC4	0.16	LDHD	0.05
		HAUS5	-0.19	HSD11B1L	0.39	DFFB	-0.65		PTGIS	0.31	TSNAXIP1	0.2	LDLRAD4-AS1	0.05
		HBS1L	-0.44	HSD17B1	-0.07	DGKD	-0.24		PTGS1	0.21	TSSK3	0.52	LDLRAD4	0.2
		HCFC1	-0.68	HSP90AB1	0.07	DGKI	0.2		PTGS2	0.06	TST	-0.2	LEFTY1	-0.06
		HCN3	0.48	HSPA12A	-0.44	DHDH	0.08		PTMA	0.22	TTC12	0.2	LEFTY2	0.44
		HCN4	0.43	HSPA8	0.05	DHRS4-AS1	-0.39		PTPN14	-0.13	TTC3	-0.57	LEMD3	-0.08
		HDAC2	0.02	HSPB8	0.13	DHTKD1	-0.47		PTPN3	-0.24	TTK	-0.01	LEXM	0.41
		HDAC6	0	HSPBAP1	-0.66	DHX30	-0.2		PTPN5	0.09	TUBB2A	0.1	LFNG	0.35
		HDAC7	-0.2	HTATSF1	-0.03	DHX34	-0.04		PUM1	-0.31	TUBB4A	0.15	LHX1	-0.87
		HEG1	-0.05	HTR2C	0.1	DHX38	-0.14		PUS1	-0.34	TXLNA	-0.48	LHX6	0.3
		HELZ2	-0.03	HTR7	0.09	DHX57	0.07		PXDN	-0.25	UBA2	0.16	LIG1	-0.48
		HEMK1	0.16	HTRA1	-0.21	DHX58	-0.09		PXMP2	-0.09	UBE2D2	-0.24	LIN28B	0.24
		HIC2	-0.03	HTRA3	0.19	DHX8	0.06		PXN	-0.91	UBN1	-0.45	LINGO1	0.11
		HID1	0.08	HVCN1	0.46	DIAPH1	-0.06		PXN-AS1	-0.25	UBP1	-0.37	LINGO1-AS2	0.12
		HIF3A	0.26	ICA1L	0.29	DIAPH2	-0.43		QRICH2	0.59	UBQLN1	0.1	LINGO1-AS1	0.28
		HK1	0.25	ICAM5	-0.21	DICER1	-0.52		RAB11B	-0.24	UCKL1	0.04	LIPC	0.17
		HLA-A	-0.05	ICE1	-0.16	DICER1-AS1	0.44		RAB11B-AS1	-0.12	UGCG	0.55	LKAAEAR1	0.34
		HLA-DQA1	0.09	IFFO2	0.66	DIDO1	-0.12		RAB11FIP3	-0.02	UGT2B4	-0.05	LMF2	-0.06
		HNF4A-AS1	0.12	IFITM1	0.05	DIO3	-0.04		RAB1A	0.04	UHRF1BP1	-0.12	LMNA	-0.35
		HNF4A	0.39	IFNAR1	-0.47	DIP2A	-0.26		RAB20	-0.06	UPB1	0.09	LMNTD2	0.13
		HNRNPDL	-0.09	IFNAR2	0.15	DIP2C	0.04		RAB22A	-0.21	URGCP	0.01	LMTK3	-0.24
		HOMEZ	-0.03	IFT22	-0.26	DISC1	0.23		RAB33B	-0.9	URI1	-0.01	LONP1	-1.03
		HOOK3	-0.35	IFT27	-0.1	DISP2	-0.35		RAB7B	-0.1	USP2	-0.14	LPAR2	-0.29
		HOXA7	-0.03	IFT46	-0.51	DKK1	0.18		RAD1	-0.55	USP34	-0.35	LPAR5	0.18
		HOXB13	0.33	IFT74	-0.17	DKK2	0.23		RALGPS1	0.16	USP38	-0.32	LPAR6	-0.03
		HOXB4	0.31	IGDCC3	0.09	DKK3	0.98		RANBP3	-0.61	UXT	-0.11	LPO	0.51
		HOXB9	-0.41	IGFBP5	0.15	DLEU7-AS1	0.39		RAP1A	0.15	VAMP2	0.09	LRCH3	-0.44
		HOXC13	-0.09	IGSF21	0.56	DLG3	0.02		RAPGEF2	-0.56	VCP	-0.1	LRFN4	-0.75
		HOXD13	0.25	IGSF8	-0.39	DLG3-AS1	0.14		RASAL1	0.11	VDR	-0.37	LRRC10B	0.97
		HPCAL1	-0.38	IKZF1	0.26	DLG5	-0.29		RASL10B	0.34	VEGFC	-0.34	LRRC32	0.54
		HPS4	-0.51	IL11	0.79	DLG5-AS1	0.18		RASSF2	-0.19	VPS72	-0.12	LRRC41	0
		HPSE	-0.04	IL12RB2	0.04	DLGAP1-AS1	-0.05		RAVER2	-0.94	VWDE	-0.45	LRRC43	0.27
		HRH2	0.17	IL17D	0.37	DLGAP1	0.08		RAX	0.34	WAC	0.1	LRRC4B	0.12
		HS1BP3	0.05	IL1RAPL2	0.23	DLGAP1-AS2	0.67		RBFA	0	WAPL	-0.22	LRRC52	0.39
		HS3ST5	0.23	IL2RB	0.65	DLGAP1-AS3	0.73		RBM23	-0.57	WDR11	-0.1	LRRC66	0.36
		HS3ST6	0.28	ILK	-0.17	DLGAP2	0.49		RBM25	-0.09	WDR11-AS1	0.29	LRRC71	0.15
		HS6ST3	0.13	INF2	-0.2	DLX3	-0.01		RBM3	-0.06	WDR44	-0.17	LRRC74A	0.14
		HSBP1	0.09	INHBE	0	DLX4	-0.12		RBM33	-0.36	WDR55	-0.26	LRRC8B	-0.23
		HSH2D	0.16	INPP5A	-0.92	DLX5	0.22		RBM38	-0.75	WLS	-0.29	LRRK1	-0.11
		HSPA12B	0.37	INPP5K	0.07	DMRT1	0.16		RBM42	-0.4	WNT7B	-0.19	LTB4R2	-0.39
		HSPB6	0.37	INSIG1	-1.15	DMRT2	0.05		RBM43	-0.28	WSCD2	0.08	LTBP2	-0.29
		HTR4	0.32	INSR	-0.05	DMRT3	-0.38		REEP2	0.28	WWP2	-0.54	LTBP3	-0.31
		HTT	-0.1	IQSEC1	0.3	DMRTA1	-0.04		RELL1	-0.1	YBEY	0.07	LTBP4	-0.35
		HUS1	-0.12	IRF7	0.04	DMRTA2	-0.15		REM2	0.58	YOD1	-0.07	LY6D	0.78
		HUWE1	-0.01	IRS1	-1.28	DMTF1	0.16		REPIN1	-0.33	YPEL2	0	LYL1	-0.28
		HYKK	0.11	ISG20L2	0.02	DMTN	0.13		REPS2	0.22	YPEL5	0.53	MADCAM1	0.42
		HYOU1	0.1	ISLR2	0.22	DMWD	0.21		REXO1	-0.4	YY1	-0.07	MAF	0.02
		IBA57	0.04	ITGA9	0.16	DMXL1	-0.39		RFX1	-0.33	ZBTB25	-0.26	MAFB	0.17
		IBA57-AS1	0.52	ITGB2	0	DNAAF2	-0.05		RFXAP	-0.54	ZCCHC2	-0.01	MAGEE1	0.35
		ICA1L	0.29	ITGB2-AS1	0.12	DNAAF5	-0.74		RGL3	-0.04	ZCCHC8	-0.3	MAGI1	-0.03
		ID1	-0.63	ITGB8	0.2	DNAH1	0.3		RGS19	-0.23	ZDHHC7	-0.18	MAN1B1-AS1	-0.31
		IDH2	-0.35	ITM2C	-0.13	DNAH10	0.57		RHO	0.44	ZFP36L1	-0.43	MAN1B1	-0.27
		IDH3A	0.12	ITPK1	-0.09	DNAH11	0.03		RHOF	-0.1	ZFP69	-0.33	MAN1C1	0.12
		IDI1	-0.17	ITPK1-AS1	-0.05	DNAH12	0.21		RHOH	-0.01	ZFPM1	-0.15	MAN2B1	-0.25
		IER2	-0.35	ITSN1	-0.18	DNAH14	-0.05		RHPN1-AS1	-0.14	ZFX	-0.37	MAN2C1	-0.08
		IER5	0.14	JADE1	0.26	DNAH17-AS1	0.18		RHPN1	0.33	ZFY	0.07	MANEAL	-0.66
		IFFO1	0.58	JAG2	0.37	DNAH17	0.37		RIC8A	-0.13	ZFYVE28	0.21	MAP10	-0.04
		IFFO2	0.66	JAK2	-0.47	DNAH3	0.33		RILPL1	-0.44	ZKSCAN2	0.54	MAP1S	-0.46
		IFIT1	0.28	JAKMIP1	0.44	DNAH6	0.27		RILPL2	-0.4	ZMAT1	0.05	MAP2K3	-0.92
		IFNAR1	-0.47	JAKMIP3	-0.44	DNAH7	0.44		RIMS2	-0.27	ZMYND15	0.03	MAP3K10	0.23
		IFNGR2	-0.03	JAM2	0.19	DNAH8	0.55		RIPPLY3	0.21	ZNF100	-0.33	MAP3K6	0.13
		IFNLR1	0.31	JMJD1C	-0.2	DNAJB1	-0.13		RND1	-0.21	ZNF107	-0.02	MAP4K4	-0.23
		IFT122	-0.29	JMJD1C-AS1	-0.19	DNAJB13	0.45		RNF115	-0.04	ZNF135	0.45	MAPK8IP1	0.46
		IFT22	-0.26	JMY	-0.39	DNAJB2	-0.34		RNF130	-0.32	ZNF174	-0.25	MAPK8IP2	0.06
		IGF1	0.17	JUN	-0.14	DNAJC14	-0.36		RNF152	0.01	ZNF232	-0.4	MAPK8IP3	0.24
		IGF1R	-0.29	JUNB	-0.98	DNAJC9	0.01		RNF166	-1.18	ZNF276	-0.23	MAPT	0.09
		IGF2BP2	-0.33	JUP	-0.12	DNAJC9-AS1	0.17		RNF212	0.06	ZNF394	-0.05	MAPT-AS1	0.25
		IGF2BP2-AS1	0.51	KAT8	-0.09	DNER	-0.46		RNF213	-0.24	ZNF410	0.14	MARK4	-0.52
		IGF2BP3	-0.1	KATNAL1	-0.02	DNHD1	0.04		RNF40	-0.13	ZNF48	-0.02	MAST1	0.28
		IGF2R	-0.36	KATNAL2	0.17	DNM1	-0.38		RORB	0.05	ZNF500	-0.59	MAST2	-0.57
		IGHMBP2	-0.02	KBTBD11	-0.76	DNM2	-0.83		RP9	-0.44	ZNF507	0.19	MAST3	0.11
		IGSF21	0.56	KBTBD2	-0.1	DNMBP	-0.02		RPL14	-0.17	ZNF584	-0.16	MATK	0.04
		IGSF22	0.66	KCMF1	-0.08	DNMT3A	-0.21		RPP25	-0.61	ZNF597	0.09	MATN2	-0.15
		IKZF2	0.12	KCNA1	0.05	DNTT	0.41		RPP30	-0.22	ZNF703	-0.21	MAU2	-0.44
		IKZF3	0.2	KCNAB1	0.05	DOCK1	-0.12		RPRD1A	-0.22	ZNF764	-0.16	MAVS	-0.39
		IL10RA	0.09	KCNAB2	0.04	DOCK10	0.22		RPRM	0.5	ZNF865	0.17	MBNL1	-0.12
		IL11RA	-0.1	KCNC1	0.17	DOCK3	-0.76		RPS6KA5	-0.09	ZSCAN10	-0.01	MBNL1-AS1	0.03
		IL16	0.59	KCNC2	0.46	DOCK4	-0.67		RPTOR	-0.44			MBNL2	-0.24
		IL17RA	-0.46	KCNE3	0.23	DOCK4-AS1	0.03		RRAD	0.19			MBNL3	-0.08
		IL17RC	0.13	KCNF1	0.4	DOCK6	-0.26		RRP15	-0.35			MBOAT1	-0.75
		IL21	0.17	KCNG1	-0.28	DOCK7	-0.14		RSRC1	-0.25			MBTPS1	-0.92
		IL21R	0.14	KCNG3	0.26	DOCK8	-0.08		RUFY1	-0.39			MCAT	-0.72
		IL21R-AS1	0.28	KCNH3	-0.05	DOK2	0.45		SALL1	0.05			MCL1	-0.43
		IL23R	0.17	KCNH7	0.14	DOK3	0.14		SALL4	-0.14			MCM5	-0.44
		IL4I1	0.03	KCNIP3	0.06	DOLK	-0.86		SAMD10	0.28			MCM7	-0.37
		ILF3-AS1	-0.63	KCNJ6	0.67	DOT1L	-0.39		SAMD12	-0.07			MCMBP	-0.24
		ILF3	-0.09	KCNK10	0.22	DPEP3	0.71		SAMHD1	-0.41			MDGA1	0.26
		ILK	-0.17	KCNK12	0.09	DPF1	0.08		SASH1	0.23			MED10	-0.08
		IMPA2	-0.17	KCNK9	0.31	DPP3	-0.06		SCAI	-0.46			MED16	-0.77
		INF2	-0.2	KCNN2	0.1	DPP7	0.1		SCAMP4	-0.71			MED17	0.03
		ING5	-0.35	KCNQ3	0.22	DPY19L3	-0.03		SCAP	-0.6			MED18	-0.24
		INPP5A	-0.92	KCNQ5	0.32	DPYSL2	-0.11		SCAPER	-0.14			MED24	-1.68
		INPP5E	-0.41	KCNS2	0.36	DPYSL3	1.25		SCARF1	0.66			MED29	-0.53
		INPP5K	0.07	KCNT2	-0.21	DRC7	0.47		SCD5	-0.25			MEFV	0.22
		INS	-0.12	KCTD1	-0.53	DRD4	-0.04		SCGB3A1	0.47			MEGF8	-0.33
		INSIG1	-1.15	KCTD11	-0.12	DSCAM	0.2		SCIMP	0.45			MEIS3	-0.22
		INSR	-0.05	KCTD15	-0.48	DSCAM-AS1	0.39		SCIN	0.04			MEOX2	-0.02
		IPO4	-0.05	KCTD18	-0.38	DSCAML1	0.2		SCN1B	-0.03			METTL9	-0.42
		IPO5	-0.06	KCTD21	-0.45	DSCC1	0.41		SCN8A	-0.1			MFAP2	0.18
		IQCA1	-0.35	KDM4C	-0.37	DSG2-AS1	-0.03		SCO1	-0.13			MFAP3L	0.04
		IQCE	-0.65	KDR	0.07	DSG2	0.12		SCUBE3	0.22			MFHAS1	-0.02
		IQSEC1	0.3	KHK	0.09	DSP	0.02		SDE2	-0.19			MGAM	0.17
		IQSEC2	0.52	KIAA0513	-0.17	DTWD2	0.43		SDK2	0.22			MGAM2	0.29
		IQSEC3	0.01	KIAA1211L	0.05	DTX1	0.15		SEC13	-0.14			MGST3	-0.27
		IRF5	0.49	KIAA1217	-0.03	DTX4	0.2		SEC14L1	-0.11			MICA	-0.05
		IRF7	0.04	KIAA1324	0.04	DUOX1	0.27		SEC14L2	-0.22			MICAL1	0.09
		IRGQ	0.44	KIAA1328	-0.11	DUOX2	0.18		SEMA6B	0.13			MICAL3	-0.37
		IRX4	0.39	KIAA1522	-0.27	DUS3L	-0.38		SENP2	-0.04			MIDN	-0.37
		ISL2	-0.04	KIAA1549L	0.11	DUSP15	-0.31		SENP5	-0.2			MIEF1	-0.18
		ISLR2	0.22	KIAA1671	-0.29	DUSP2	0.35		SERHL2	0.63			MINPP1	0.06
		ISM2	0.14	KIAA1755	0.47	DUSP27	0.35		SERPINB9	-0.2			MLX	0.16
		ISYNA1	-0.12	KIAA1841	-0.35	DUSP5	0.05		SERTAD2	-0.03			MLXIP	-0.75
		ITGA3	-0.15	KIF20B	-0.03	DUSP8	0.2		SESN3	0.01			MMACHC	-0.98
		ITGB2	0	KIF26A	-0.01	DUSP9	0.05		SF1	-0.19			MMP17	0.52
		ITGB2-AS1	0.12	KIRREL2	0.08	DUT	0.02		SFN	-0.42			MOK	-0.67
		ITGB3	0.1	KIZ	-0.16	DVL3	-0.34		SH2B1	-0.33			MPPED1	0.09
		ITGB4	-0.29	KIZ-AS1	0.4	DYNC1H1	-0.29		SH2B3	-0.09			MROH1	-0.16
		ITPK1	-0.09	KLF15	0.27	DYNC1LI1	0.16		SH3D21	0.09			MST1	0.67
		ITPK1-AS1	-0.05	KLF17	0.61	DYNC1LI2	-0.37		SH3TC1	0.25			MTCL1	-0.39
		ITSN2	-0.11	KLF4	-0.45	DZANK1	0.04		SHANK3	-0.64			MTFP1	-0.24
		IVD	-0.33	KLF5	-0.1	DZIP1	-0.06		SHC1	-0.18			MTHFD1L	-0.14
		IVL	0.43	KLF8	0.17	E2F2	0.1		SHISA2	0.14			MTR	-0.35
		JADE2	0.04	KLF9	0.12	E2F3	0.02		SHISA6	0.03			MTUS2-AS1	0.35
		JAK1	-0.27	KLHDC3	-0.59	E4F1	-0.23		SHISA7	0.39			MTUS2	0.36
		JAKMIP3	-0.44	KLHDC8A	0.24	EAF1	0.16		SHROOM3	-0.23			MUC16	0.07
		JAM3	-0.2	KLHL10	0.22	EBF1	0.1		SIAE	-0.11			MUC17	0.21
		JOSD1	-0.52	KLHL24	-0.57	ECE1	-0.5		SIGLEC11	0.17			MUC2	0.58
		JPH2	0.22	KLHL29	-0.65	ECE2	-0.04		SIX5	-0.57			MUC20	0.41
		JRK	-0.04	KLHL32	-0.08	EDC4	-0.3		SKI	-1.48			MUC4	0.05
		JUND	-0.5	KLHL9	-0.22	EDEM2	-0.44		SLC11A1	0.39			MUC5B	0.68
		KAAG1	0.57	KLK2	0.25	EDN2	0.22		SLC12A2	0.04			MVB12A	-0.85
		KAT6A	-0.47	KNOP1	-0.28	EDNRB	0		SLC19A1	0.32			MXD4	-1.14
		KAT6B	-0.01	KNTC1	-0.07	EDNRB-AS1	0.26		SLC1A2	0.09			MXRA8	0.25
		KCNA2	0.18	KPNA5	0.11	EEF1A2	0.03		SLC22A23	0.17			MYB	-0.1
		KCNAB3	0.21	KPNA6	-0.28	EEF1D	-0.05		SLC25A16	-0.28			MYCN	0.06
		KCNB1	0.24	KRT23	0.82	EEF2	-0.27		SLC25A22	-0.32			MYH1	-0.03
		KCNC1	0.17	KRTCAP3	-0.34	EEF2K	-0.28		SLC25A25	-0.83			MYH11	0.28
		KCNC3	0.33	L3HYPDH	0.11	EEFSEC	0.28		SLC25A25-AS1	0.36			MYH13	0.44
		KCNC4	0.34	LACC1	-0.2	EFCAB12	0.14		SLC25A41	-0.05			MYH14	0.07
		KCNIP3	0.06	LAIR1	0.5	EFCAB5	0.05		SLC25A45	0.1			MYH3	-0.77
		KCNJ15	0.28	LAIR2	0.3	EFTUD2	-0.35		SLC27A1	-0.19			MYH4	0.11
		KCNJ6	0.67	LAMA5	0.24	EGR1	-0.15		SLC27A5	0.24			MYH8	0.3
		KCNK10	0.22	LAMA5-AS1	1.12	EGR3	-0.11		SLC29A4	0.09			MYH9	-0.41
		KCNK3	0.48	LAMTOR4	0.01	EGR4	-0.01		SLC33A1	0.14			MYL9	-1.02
		KCNMA1	-0.09	LASP1	0.24	EHBP1L1	0.04		SLC35A3	-0.04			MYO15A	0.53
		KCNN1	0.42	LAT2	0.5	EHD1	-1.12		SLC35F6	-0.51			MYO15B	0.3
		KCNN3	0.3	LBX1-AS1	-0.03	EHHADH	-0.6		SLC44A1	-0.25			MYO1F	-0.34
		KCNQ2	0	LBX1	0.18	EHMT1	-0.28		SLC48A1	-0.29			MYO5B	-0.02
		KCNQ4	0.07	LCA5	-0.05	EHMT1-IT1	0.15		SLC4A8	0.34			MYO5C	-0.03
		KCTD10	-0.08	LCE1B	0.09	EIF2AK4	-0.08		SLC5A2	0.44			MYO7A	0.12
		KCTD15	-0.48	LCNL1	0.15	EIF3D	-0.35		SLC6A6	-0.19			MYOCD	0.37
		KCTD19	-0.12	LDB1	-0.35	EIF3G	-0.41		SLC7A5	-1.66			MYRF	0.18
		KDELR2	-0.47	LDLRAD4-AS1	0.05	EIF4EBP2	-1.29		SLC7A8	0.49			MYRFL	-0.18
		KDM5C	0.1	LDLRAD4	0.2	EIF4G1	-0.22		SLC9A7	-0.3			MZF1	-0.08
		KDM6B	-0.23	LGALS3BP	-0.36	ELAC2	-0.12		SLITRK5	0.35			MZF1-AS1	-0.06
		KDM8	-0.07	LGALSL	0.08	ELFN1	0.15		SLU7	-1.04			N4BP3	0.11
		KDSR	-0.51	LGI2	0.22	ELFN1-AS1	0.39		SLX4IP	-0.15			NAA38	-0.06
		KIAA0556	-0.03	LHFPL5	0.16	ELFN2	-0.4		SMAD2	-0.12			NADSYN1	-0.41
		KIAA0895	-0.38	LHX1	-0.87	ELMO1	0.27		SMARCA4	-0.23			NAGPA	-0.7
		KIAA1257	0	LHX3	0.44	ELMSAN1	-0.3		SMARCC2	-0.3			NANOS1	0.1
		KIAA1324	0.04	LHX5	0.03	ELN	0.31		SMC5	-0.36			NAT14	-0.44
		KIAA1549	-0.74	LIG1	-0.48	EMC8	-0.34		SMC5-AS1	0.14			NAT8L	-0.18
		KIAA1671	-0.29	LIMA1	0.03	EMD	-0.49		SMG9	0.09			NAV1	-0.27
		KIAA2013	-0.54	LIMD2	0.6	EMID1	0.15		SMIM24	0.35			NBEAL2	0.01
		KIF13B	-0.49	LIME1	0.3	EMILIN1	-0.02		SMU1	-0.46			NCAN	0.16
		KIF18B	-0.37	LIMS2	0.82	EML2-AS1	0.04		SMURF1	0.02			NCKAP1	0.24
		KIF1B	-0.32	LIPG	-0.32	EML2	0.09		SNAP23	-0.42			NCKAP5	-0.1
		KIF1C	-0.3	LITAF	-0.48	EML6	-0.02		SNAP29	-0.23			NCOA3	-0.44
		KIF21B	0.43	LLGL2	-0.4	EMP3	-0.25		SNAPC3	0.33			NCOR1	-0.46
		KIF26A	-0.01	LMO3	-0.37	EMX2	0.01		SNRNP70	-0.28			NCOR2	-0.31
		KIF3A	0.15	LMO4	-0.31	EN1	-0.03		SNX17	-0.3			NDRG1	-0.57
		KIF7	-0.02	LMO7	-0.15	EN2	0.19		SNX22	0.62			NDRG4	0.57
		KIR3DX1	0.09	LMTK3	-0.24	ENDOG	-0.74		SNX33	0.38			NDUFAF1	-0.17
		KISS1R	0.21	LONRF2	-0.33	ENG	0.43		SOCS4	-0.15			NDUFS8	-0.71
		KLC1	0	LPAR2	-0.29	ENPP1	-0.23		SOGA1	-0.07			NEFL	0.11
		KLC2	0.26	LPCAT1	-0.11	ENPP2	-0.11		SORCS2	0.15			NET1	0.02
		KLF15	0.27	LPGAT1	-0.43	ENTPD2	0.41		SOX10	0.24			NEURL1	0.25
		KLF6	0.02	LRFN4	-0.75	ENTPD3	0.17		SOX11	0.09			NEURL2	0.21
		KLF7	0.08	LRFN5	0.26	ENTPD4	-0.51		SOX12	-0.53			NEURL3	-0.12
		KLHDC10	-0.67	LRIF1	-0.1	EOMES	0.2		SPATA33	0.02			NEURL4	-0.14
		KLHDC4	-0.36	LRP10	-0.06	EP300-AS1	-0.47		SPATS2L	0.85			NFE2L3	0.11
		KLHL26	-0.61	LRP2BP	0	EP300	-0.14		SPC24	-0.52			NFIX	-0.05
		KLHL42	-0.51	LRP3	-0.07	EP400	-0.16		SPEG	0.41			NFKB2	-0.24
		KLHL6	0.11	LRRC20	0.34	EPB41L1	-0.08		SPG7	-0.21			NHLH2	0.22
		KLK1	0.26	LRRC25	-0.04	EPB41L2	0.1		SPI1	0.32			NID2	-0.56
		KLK2	0.25	LRRC3B	-0.14	EPB41L4B	0.19		SPPL2B	-0.08			NIPAL4	0.29
		KLK3	0.29	LRRC43	0.27	EPG5	-0.34		SPRYD3	-0.1			NIT2	-0.03
		KLK4	0.38	LRRC49	-0.32	EPHA1	0.41		SPTLC3	0.31			NKX1-1	-0.1
		KLLN	0.61	LRRC4C	0.32	EPHA10	0.12		SRCIN1	0.74			NLGN3	0.27
		KMT2B	-0.21	LRRC59	-1.39	EPHA2	0.43		SREBF2	-0.79			NLRC3	-0.16
		KMT2C	-0.39	LRRC73	0.35	EPHA8	0.3		SRGAP1	-0.56			NLRC5	-0.49
		KNOP1	-0.28	LRRFIP2	-0.35	EPHB2	0.16		SRL	0.26			NLRP1	0.43
		KRBOX4	-0.48	LRSAM1	-0.05	EPM2A	-0.01		SRPX2	0.1			NLRP13	1.08
		KREMEN1	0.07	LRTOMT	0.12	EPM2AIP1	-0.26		SRRT	0.03			NLRP2	0.31
		KRT13	0.11	LSAMP	0.31	EPOR	0.13		SS18	-0.12			NLRP3	0.23
		KRT80	-0.88	LSAMP-AS1	0.38	EPPK1	-0.02		SSBP2	-0.13			NLRP7	0.26
		L3MBTL2	-0.33	LSR	-0.17	EPS8L1	0.28		SSH1	0.01			NLRX1	-0.64
		LAIR1	0.5	LTA	0.11	EPS8L2	-0.12		ST18	0.24			NME6	-0.61
		LAMA5	0.24	LY6E	-0.14	EPSTI1	0.07		ST3GAL2	-0.88			NMRAL1	-0.2
		LAMA5-AS1	1.12	LY6H	0.38	ERBB2	-0.38		ST6GAL1	0.17			NOA1	-0.49
		LAMP5	0.37	LYPD1	0.27	ERCC2	-0.02		ST6GAL2	0.1			NOC4L	-0.62
		LARP1	-0.14	LYRM1	-0.13	ERCC3	-0.56		ST7	-0.68			NOP14	-0.44
		LARP4B	-0.28	LZTFL1	-0.05	ESPN	0.38		ST7-OT4	-0.15			NOP14-AS1	0.16
		LASP1	0.24	LZTS3	0.25	ESR1	0.4		ST7-AS2	0.07			NOP9	0.11
		LCAT	-0.09	MAATS1	0.18	ESRP2	-0.14		ST7-AS1	0.14			NOSIP	-0.65
		LCLAT1	-0.34	MAD2L2	-0.5	ETFB	-0.19		ST8SIA2	0.31			NOX5	0.01
		LCNL1	0.15	MADCAM1	0.42	EVI5L	-0.16		ST8SIA4	0.03			NPC1L1	0.27
		LDB1	-0.35	MAEL	0.2	EVPL	-0.49		STAC2	0.69			NPHP4	-0.35
		LDB2	0.22	MAF	0.02	EVX1	0.54		STK17B	-0.38			NPM3	-0.41
		LDHD	0.05	MAFK	0.23	EXOC2	-0.44		STK4	-0.2			NPPB	0.65
		LDOC1	-0.43	MAGI2	-0.16	EXOC3L2	0.92		STK4-AS1	0.41			NPR1	0.6
		LETM1	-0.78	MAGI2-AS2	0.02	EXOC8	-0.19		STRADA	-0.34			NPTXR	-0.15
		LGALS4	0.55	MAGI2-AS3	0.07	EXOSC1	-0.36		STRBP	-0.26			NR0B1	-0.41
		LGI4	0.04	MAGI3	-0.58	EXOSC6	-1		STRN4	-0.56			NR1H3	-0.3
		LHPP	-0.05	MAML1	-0.67	EZH2	-0.24		STXBP4	-0.15			NR1I3	-0.01
		LIG1	-0.48	MAMSTR	0.3	F10	-0.2		SUFU	-0.27			NRAP	0.27
		LIG3	-0.6	MAN1C1	0.12	F12	-0.08		SULT1C4	0.13			NRCAM	0.18
		LILRB3	0.91	MAN2A1	-0.08	F2	0.32		SURF6	-0.14			NRG1	0.24
		LILRB4	0.34	MAN2A2	-0.32	F8	-0.68		SVOP	0.27			NRP1	-0.61
		LIME1	0.3	MANSC1	-0.48	FAAP100	-0.25		SYNE1	0.18			NRSN2-AS1	-0.54
		LIN28A	0.22	MAOA	-0.17	FADS1	-0.18		SYT11	0.07			NRSN2	-0.36
		LIN37	-0.79	MAP2K1	-0.27	FADS3	-0.03		SYT5	0.79			NRXN2	0.08
		LIX1L	0.08	MAP3K8	-0.22	FAM110A	-0.42		SYT7	0.29			NSMCE4A	-0.03
		LMBR1L	0.08	MAP4	-0.52	FAM120AOS	-0.15		SZT2	-0.17			NT5C1B	0.23
		LMNB2	-0.96	MAPK10	0.46	FAM122B	-0.61		TACC3	-0.07			NT5DC2	-0.46
		LMTK2	-0.07	MAPK7	-0.37	FAM122C	0.08		TADA3	-0.42			NTAN1	-0.26
		LMX1B	0.64	MAPKAPK2	-0.72	FAM149A	0.25		TAF5L	-0.57			NTN1	0
		LONP1	-1.03	MAPRE2	-0.03	FAM167A	-0.46		TAF8	0.07			NTNG2	0.13
		LONP2	-0.33	MARK3	-0.25	FAM167A-AS1	0.31		TANC2	-0.54			NTSR1	0.19
		LPCAT3	-0.44	MARK4	-0.52	FAM171A1	-0.33		TATDN2	-0.25			NUAK2	-0.15
		LPO	0.51	MAST4	0.11	FAM171A2	0.42		TBC1D10C	0.21			NUP210	-0.17
		LPP	-0.14	MAT2A	0.07	FAM174B	0.28		TBC1D13	-0.85			NUTM2B-AS1	-0.55
		LPP-AS2	0.07	MATK	0.04	FAM181B	0.27		TBC1D16	-0.11			OAF	0.09
		LRBA	-0.15	MBD6	-0.36	FAM184B	0.43		TBC1D17	-0.65			OBSCN	0.39
		LRG1	0.11	MBLAC1	0.03	FAM186B	0.26		TBC1D22A-AS1	0.05			OBSL1	0.11
		LRIG2	-0.16	MBLAC2	-0.06	FAM187B	0.2		TBC1D22A	0.11			OCEL1	-0.46
		LRIG3	-0.24	MBNL1	-0.12	FAM189A1	0.44		TBC1D31	-0.22			OGFOD3	-0.64
		LRP11	0.24	MBNL1-AS1	0.03	FAM189B	-0.62		TBC1D7	-0.25			OLFML2B	0.07
		LRP5	-1.18	MBTD1	-0.46	FAM193B	-0.36		TBCC	-0.56			ONECUT1	0.65
		LRPAP1	-0.39	MCF2L-AS1	0.06	FAM199X	-0.04		TBL2	-0.25			ONECUT2	0.31
		LRRC14	-0.31	MCF2L	0.36	FAM204A	-0.15		TBL3	0.19			ONECUT3	0.26
		LRRC15	0.3	MCHR2	0.7	FAM20A	0.1		TCF19	-0.25			OPA1	-0.3
		LRRC19	-0.07	MCHR2-AS1	0.93	FAM20C	0		TCF25	-0.24			OPLAH	-0.59
		LRRC25	-0.04	MCM9	-0.47	FAM216B	0.17		TCF3	-0.69			OPTC	0.45
		LRRC3	0.03	MCOLN1	-0.69	FAM220A	-0.55		TCF7L2	-0.14			OR3A1	0.18
		LRRC47	-0.41	MDC1	0.01	FAM222B	-0.52		TERT	0.19			OR3A2	0.2
		LRRC4B	0.12	MDFI	0.21	FAM234A	0.12		TFAP2A-AS1	-0.25			OR3A3	0.58
		LRRC57	-0.15	MDGA1	0.26	FAM43B	-0.2		TFAP2A	-0.24			OR7A5	0.45
		LRRC59	-1.39	MDK	0.33	FAM83A	-0.7		TFAP2C	-0.54			OSBPL1A	-0.67
		LRRC73	0.35	MECOM	-0.77	FAM83C	0.17		TGIF2	-0.17			OSBPL5	0.15
		LRRC74A	0.14	MED12L	0.31	FAM83C-AS1	0.27		THOC5	-0.01			OSBPL6	-0.35
		LRRC75B	-0.05	MEF2A	-0.36	FAM83F	0.25		THRA	0.09			OSGIN1	-0.23
		LRRCC1	-0.32	MEF2D	-0.29	FAM83H	-0.77		TICRR	0.29			OSR2	0.09
		LRRK1	-0.11	MEGF8	-0.33	FAM89B	-0.51		TIFAB	0.04			OTOF	0.29
		LRRN4CL	0.09	MEI1	0.2	FAM8A1	-0.12		TIMM13	0.15			OTP	0.2
		LSG1	-0.4	MEIS1	-0.08	FAM90A1	0.24		TIMM8A	-0.55			OTUD1	0.01
		LSP1	-0.05	MEIS2	0.06	FAM98C	-0.21		TJAP1	-0.71			OTX1	1.04
		LTBP3	-0.31	MEPCE	-0.29	FARP1	-0.5		TKT	-0.74			OXLD1	-0.44
		LTBP4	-0.35	MERTK	-0.26	FARSA	-0.08		TLE3	0.2			P2RX2	0.07
		LY6G5B	-0.52	METRN	-0.27	FASN	0.35		TM7SF2	-0.87			P2RX7	0.39
		LY6K	-0.06	METTL18	-0.28	FASTKD1	-0.04		TMCO3	0.12			P2RY2	0.29
		LY9	0.27	METTL23	-0.14	FAT1	-0.56		TMEM102	-0.13			P2RY4	0.64
		LYL1	-0.28	MEX3B	-0.14	FBLL1	0.58		TMEM132A	-0.06			P2RY6	0
		LYPD1	0.27	MFAP3	0.06	FBLN1	0.17		TMEM159	-0.28			P3H2	-0.05
		LZIC	0.35	MFF	-0.06	FBLN2	0.16		TMEM170A	-0.09			P4HA2	0.16
		MACROD1	-0.16	MFHAS1	-0.02	FBLN5	-0.13		TMEM184A	-0.12			PABPC1L2B	0.43
		MAEA	-0.32	MFSD10	0.03	FBN1	-0.07		TMEM192	-0.31			PABPC4	-0.36
		MAF	0.02	MFSD11	0.15	FBN2	0.31		TMEM199	-0.21			PABPC4L	0.04
		MAFB	0.17	MGA	-0.4	FBN3	0.04		TMEM231	-0.33			PADI4	-0.02
		MAGI1	-0.03	MGAT1	-0.35	FBP1	-0.02		TMEM255B	0.26			PAFAH1B2	0.02
		MAGI2	-0.16	MGAT4B	-0.43	FBP2	0.59		TMEM43	0.13			PAK2	-0.63
		MAGI2-AS2	0.02	MGAT4D	0.09	FBRS	0.01		TMEM8B	0.33			PALLD	-0.73
		MAGI2-AS3	0.07	MGLL	-0.11	FBRSL1	-0.53		TMOD3	0.09			PANX2	-0.79
		MAGI3	-0.58	MID2	0.18	FBXL19	-0.6		TMTC2	-0.37			PARD3	-0.46
		MAGIX	0.21	MIF4GD	0	FBXL19-AS1	0.19		TNFAIP2	0.13			PARD3-AS1	-0.16
		MAMDC4	-0.3	MITD1	-0.25	FBXL6	-0.5		TNFRSF10B	0.06			PARP10	0.27
		MAMLD1	-1.07	MKNK2	-1.35	FBXL7	0.15		TNFRSF11A	-0.69			PASK	0.04
		MAN1B1-AS1	-0.31	MKRN1	-0.26	FBXL8	-0.29		TNFRSF19	0.22			PAX6	0.28
		MAN1B1	-0.27	MKX	-0.18	FBXO10	0.08		TNFRSF8	0.44			PAX7	0.08
		MAN2B2	-0.21	MLF2	-0.12	FBXO22	-0.24		TNFRSF9	0.08			PC	-0.12
		MANEAL	-0.66	MMD2	0.38	FBXO28	-0.13		TNKS	-0.26			PCBP3	-0.22
		MAP1A	0.48	MMGT1	-0.01	FBXO41	-0.25		TNKS1BP1	-0.43			PCDH1	0.26
		MAP1LC3B	-0.72	MMP17	0.52	FBXO42	-0.63		TNNI1	0.51			PCDH10	0.02
		MAP1S	-0.46	MMP28	0.2	FBXO44	0.51		TNNT1	0.37			PCDH17	0.19
		MAP2K3	-0.92	MN1	-0.81	FBXO46	-0.89		TOM1L2	0.08			PCDH19	-0.14
		MAP3K10	0.23	MNX1	-0.27	FBXW8	-0.19		TOMM22	0.05			PCDH20	0
		MAP3K14	-0.35	MNX1-AS1	-0.27	FBXW9	0.07		TOR1AIP2	-0.22			PCDHB1	0.11
		MAP3K14-AS1	0.57	MOGAT2	0.7	FCGBP	0.32		TOR1B	-0.67			PCDHB13	-0.06
		MAP3K9	-0.22	MOK	-0.67	FCRLB	-0.32		TOR4A	-1.32			PCDHB16	-0.12
		MAP4	-0.52	MOV10	-0.43	FDPS	-0.03		TPBGL	0.51			PCDHB6	-1.36
		MAPK3	0.04	MPP2	0.03	FER1L5	0.42		TPCN2	-0.01			PCDHB8	-0.23
		MAPK4	0.39	MPP4	0.09	FER1L6-AS1	0.1		TPD52L2	0.73			PCED1B	-0.22
		MAPK8IP2	0.06	MRAS	-0.06	FERMT1	-0.48		TPM3	-0.14			PCIF1	-0.17
		MAPK8IP3	0.24	MROH1	-0.16	FEZF2	0.18		TPPP	0.06			PCSK4	0.1
		MAPK9	0.1	MROH6	-0.16	FFAR4	0.13		TPRN	-0.5			PCYOX1L	-0.48
		MAPKAPK5	-0.41	MROH8	0.12	FGD1	-0.26		TRABD2B	0.4			PDE3B	-0.38
		MAPKAPK5-AS1	-0.26	MRPL38	-0.38	FGD2	0.67		TRAF6	-0.2			PDLIM7	-0.24
		MAPKBP1	-0.03	MRPS34	-0.37	FGD5	0.47		TRAF7	-0.84			PDX1	0.47
		MAPRE3	-0.12	MRPS7	-0.23	FGD5-AS1	1.05		TRAPPC2	-0.18			PDXP	-0.48
		MARK4	-0.52	MRVI1	0.5	FGF16	-0.09		TRIM31	0.24			PDZD7	0.2
		MARVELD2	-0.17	MRVI1-AS1	0.52	FGF17	0.56		TRIM41	-0.13			PEBP1	-0.33
		MAU2	-0.44	MSRB3	-0.14	FGF22	0		TRIM47	-0.24			PERM1	0.23
		MAX	-0.17	MT2A	0.1	FGF3	0.36		TRIM5	-0.21			PEX11A	-0.12
		MBD3	-0.49	MTERF3	-0.31	FGF4	0.33		TRIM6	0.68			PF4V1	-0.04
		MBNL2	-0.24	MTHFR	0.04	FGF5	0.42		TRIM8	-0.58			PFKP	0.23
		MBP	0.2	MTMR6	-0.13	FGF8	0.48		TRIP6	-0.55			PGM1	-0.15
		MCAM	0.44	MTSS1	0.11	FGF9	-0.06		TRMT2B	0.05			PGR	-0.1
		MCAT	-0.72	MTTP	0.04	FGFR1	-0.37		TRPM4	-0.23			PHACTR4	-0.48
		MCCC2	-0.12	MUC20	0.41	FGFRL1	-0.03		TRPV1	-0.1			PHC2	-0.37
		MCF2L-AS1	0.06	MUS81	0.04	FHDC1	0.6		TSC1	-0.24			PHC3	-0.32
		MCF2L	0.36	MVB12A	-0.85	FHL2	0.23		TSEN54	-0.12			PHF12	-0.41
		MCF2L2	0.09	MVK	0.14	FHOD1	-0.33		TSPAN14	0.12			PHLDA1	-0.8
		MCL1	-0.43	MXI1	-0.32	FIBCD1	0.27		TSPAN18	-0.17			PHLDA2	-1.81
		MCM8	-0.09	MXRA7	-0.05	FICD	-0.19		TSPAN31	0.11			PHTF1	0.44
		MCM8-AS1	0.22	MYBL1	0.28	FILIP1	0.12		TSPAN9	0.33			PI4K2B	0.38
		MCTS1	-0.08	MYBL2	-0.26	FILIP1L	0.21		TTBK1	0.7			PIEZO1	-0.68
		MCUR1	0.05	MYC	-0.07	FJX1	-0.28		TTC14	-0.37			PIK3AP1	-0.33
		MDGA1	0.26	MYCN	0.06	FKRP	-0.45		TTC22	-0.22			PIK3CG	0.25
		MDM2	-0.21	MYD88	0.18	FLAD1	-0.65		TTC26	-0.52			PIP5K1C	-0.71
		ME2	0.25	MYH14	0.07	FLII	-0.24		TTC39A	0.14			PITPNM1	-0.33
		MED16	-0.77	MYL5	0.14	FLNA	-0.5		TTC39C	-1.05			PITPNM2	-0.24
		MED24	-1.68	MYO10	-0.39	FLNB	0.15		TTC7A	-0.22			PKD1	0.3
		MED29	-0.53	MYO1B	0.25	FLNC	0.37		TTC7B	-0.04			PKD1L2	0.24
		MEFV	0.22	MYO1C	-0.13	FLOT1	0.01		TTC8	-0.07			PKD2L1	0.34
		MEGF11	0.1	MYO1D	-0.52	FLT4	-0.11		TTLL1	0.09			PKLR	0.7
		MEIS3	-0.22	MYOZ3	0.41	FLVCR1	-0.29		TTLL10	0.33			PKN1	-0.57
		METAP1D	0.03	MYRIP	0.2	FLVCR1-AS1	-0.2		TTLL9	0.22			PKP1	0.11
		METTL8	-0.07	MYT1	0.4	FLYWCH1	0.42		TTYH3	0			PKP2	0.03
		MFN1	-0.15	MYT1L	0.06	FMN2	-0.03		TUBGCP2	-0.19			PLA2G4C	0.31
		MFSD9	-0.28	NAA10	-0.16	FMNL1	-0.65		TULP4	-0.25			PLAA	-0.42
		MGAT5	-0.18	NAA20	-0.04	FN1	0.09		TXNDC15	0.03			PLAUR	-0.13
		MGLL	-0.11	NAALADL1	0.5	FNBP1	-0.41		UBAP2	-0.11			PLCB3	-0.06
		MGMT	0.08	NAGLU	-0.4	FNDC1	-0.15		UBE2L3	-0.49			PLCD3	-0.09
		MICAL2	-0.15	NAP1L1	-0.19	FNDC5	0.28		UBE3D	-1.28			PLCE1	-0.57
		MICAL3	-0.37	NAT14	-0.44	FNDC9	-0.03		UBOX5	0.1			PLCE1-AS2	0.28
		MIDN	-0.37	NAV2-AS5	-0.04	FNIP2	-0.35		UBXN11	0			PLCG1-AS1	-0.15
		MIF	-1	NAV2	0.3	FOS	0		UGDH	0.07			PLCG1	0.23
		MIF-AS1	-0.03	NAV2-AS2	0.32	FOSL2	-0.54		UGGT1	-0.3			PLCH2	0.15
		MISP	0.45	NAV2-AS4	0.35	FOXA1	-0.22		ULBP3	0.63			PLCL1	0
		MKI67	-0.47	NAV3	0.2	FOXA3	-0.31		UMODL1	0.1			PLD3	-0.81
		MKNK1	0.21	NCALD	0.93	FOXB1	-0.37		UMODL1-AS1	0.53			PLEC	-0.35
		MKNK1-AS1	0.76	NCAPD3	-0.11	FOXC2	-0.03		UMPS	-0.14			PLEKHA7	0.06
		MKNK2	-1.35	NCBP2-AS2	-0.23	FOXD1	-1.25		UNC5A	-0.09			PLEKHN1	-0.16
		MLPH	0.19	NCBP2	-0.16	FOXD2	0		UNC5D	0.13			PLIN1	-0.03
		MLYCD	-0.1	NCK2	-0.09	FOXD2-AS1	0.11		UNK	0.11			PLIN5	0.53
		MMEL1	0.44	NCKIPSD	-0.4	FOXD3	-0.14		UROC1	0.06			PLK1	-0.7
		MMP25	0.21	NCL	0.01	FOXD3-AS1	0.17		USP10	-0.82			PLK2	0.17
		MMP25-AS1	0.33	NCOA2	0.13	FOXE1	-0.84		USP2	-0.14			PLOD1	-0.73
		MNT	-0.32	NCOA7	-0.02	FOXF1	0.47		USP3	-0.21			PLVAP	0.72
		MOB2	-0.33	NDNF	0.19	FOXG1	0.21		USP3-AS1	-0.06			PLXNA2	0.08
		MOBP	0.24	NDRG4	0.57	FOXK2	-0.52		USP40	-0.81			PLXNA3	0.07
		MOCS1	-0.08	NDUFB9	-0.15	FOXL1	0.09		USP48	-0.28			PLXNB1	0.32
		MOGS	-0.82	NDUFS7	-0.14	FOXL2	-0.29		USP6NL	-0.73			PLXNB3	0.83
		MOK	-0.67	NDUFS8	-0.71	FOXN4	0.41		USPL1	-0.06			PLXNC1	0.08
		MON1B	-0.77	NEIL2	0.11	FOXO1	-0.66		UTP6	-0.12			PLXND1	-0.24
		MORN4	-0.36	NEK11	0.36	FOXO3	-0.19		UVSSA	-0.05			PML	-0.08
		MOV10L1	0.74	NEK3	-0.28	FOXRED1	-0.43		VASH2	-0.12			PMPCB	0.05
		MPHOSPH8	-0.46	NEK4	-0.5	FOXRED2	-0.1		VDR	-0.37			PNKD	-0.12
		MPP1	-0.52	NEK7	0.32	FRAS1	-0.11		VENTX	-0.2			PNLIP	-0.04
		MPPED2	0.07	NEU4	0.64	FRAT1	0		VGF	0.4			PNLIPRP1	0.79
		MPRIP	-0.45	NEURL1	0.25	FRAT2	0.28		VMA21	-0.3			PNLIPRP2	-0.15
		MRPL10	-0.25	NEURL3	-0.12	FREM2	-0.07		VPS37B	-1.35			PNO1	0.13
		MRPL21	0.08	NEUROG1	0.33	FREM3	0.35		VTI1A	-0.07			PNPLA1	0.04
		MRPL23	-0.08	NF2	-0.06	FRMD4A	-0.33		VWA1	-0.12			PNPLA2	0.1
		MRPL44	-0.37	NFATC1	-0.06	FRMD5	-0.15		VWA5B1	0.06			POGZ	-0.14
		MRRF	-0.03	NFATC2	0.19	FRMD8	0.04		VWCE	0.65			POLD2	-0.82
		MRVI1	0.5	NFATC3	-0.05	FRMPD3	0.13		WBP1L	-0.3			POLE	-0.14
		MRVI1-AS1	0.52	NFE2L3	0.11	FRS2	-0.29		WBP2NL	0.12			POLR2F	-0.3
		MSH2	0.15	NFIA	-0.84	FRS3	0.29		WDR27	0.15			POLR2G	-0.09
		MSI1	-0.04	NFIA-AS2	0.41	FRY	-0.27		WDR3	-0.27			POLR3E	-0.65
		MSI2	-0.4	NFIB	0.1	FRY-AS1	0		WDR33	-0.25			POLR3K	-0.3
		MSMO1	-0.27	NFKB1	-0.5	FSCN2	-0.18		WDR38	-0.09			POMT1	-0.18
		MTA3	-0.48	NFKB2	-0.24	FSTL4	0.31		WDR55	-0.26			POMT2	-0.18
		MTFMT	-0.34	NFKBIA	0.12	FTSJ1	-0.12		WDR7	-0.53			POP4	-0.5
		MTFP1	-0.24	NFKBIE	0.06	FUCA1	-0.41		WDR90	0.03			POU2F2	0.25
		MTG2	-0.41	NGEF	0.05	FURIN	-0.48		WDYHV1	-0.15			POU3F1	0.12
		MTMR10	-0.03	NHLH2	0.22	FUT11	-0.2		WIZ	-0.13			POU3F2	0.04
		MTNR1B	0.17	NHSL2	0.4	FUT3	0.06		WNT9B	0.23			POU3F3	0.22
		MUC13	-0.04	NIF3L1	-0.04	FUT4	-0.28		WSCD1	0.14			POU4F1	-0.01
		MUC16	0.07	NIPA1	0.01	FUT7	0.24		WTIP	0.19			POU4F3	-0.01
		MUC17	0.21	NKTR	-0.32	FXYD1	0.08		WWOX	0.08			POU6F2-AS2	-0.1
		MUC4	0.05	NLGN4X	0.17	FXYD7	0.55		XRRA1	-0.03			POU6F2	0.66
		MVD	-0.02	NLGN4Y	0.01	FZD1	-0.3		XXYLT1	-1.38			PPARA	-0.24
		MVK	0.14	NME6	-0.61	FZD10-AS1	0.26		XYLB	0.14			PPARG	-0.68
		MXD4	-1.14	NOD2	0.05	FZD10	0.35		XYLT2	-0.55			PPL	0.46
		MYEF2	-0.34	NOL4L	0.33	FZD2	-0.48		YJEFN3	-0.24			PPM1E	-0.23
		MYH14	0.07	NONO	-0.09	FZD5	-0.42		ZBED1	-0.45			PPP1R26	-0.03
		MYL3	0.01	NOP2	-0.21	FZD7	-0.49		ZBTB22	0			PPP1R26-AS1	0.23
		MYL9	-1.02	NOVA2	0.2	FZD8	0.02		ZBTB3	-0.3			PPP1R37	-0.18
		MYLK4	-0.13	NPAS1	0.13	FZD9	0.09		ZBTB39	0.13			PPP1R3E	-0.1
		MYLPF	0.02	NPAS2	-0.05	FZR1	-0.28		ZBTB47	-0.08			PPP1R3F	0.34
		MYO15B	0.3	NPHS2	0.55	GAA	0.02		ZBTB8B	0.19			PPP1R9B	-0.01
		MYO1A	1.01	NPNT	0.39	GAB3	-0.03		ZBTB8OS	0.07			PPP2R1A	-0.28
		MYO1E	0.11	NPR3	-0.03	GABBR1	-0.15		ZC3H12A	-0.21			PPP2R2D	-0.41
		MYO1G	0.34	NPY1R	0.3	GABBR2	0.56		ZC3H12D	-0.11			PPP2R5A	-0.27
		MYO5C	-0.03	NPY2R	-0.07	GABRA4	0.3		ZC3H18	-0.71			PRAM1	0.06
		MYOD1	0.3	NR2C2	-0.25	GABRR2	0.29		ZC3H4	-1.07			PRB1	1.48
		MYT1L	0.06	NR2C2AP	0.08	GAGE1	-0.15		ZC3H6	-0.16			PRDM15	0.1
		N4BP1	0.02	NR2F1	-0.16	GAK	-0.52		ZCCHC14	-0.52			PRDM4	-0.54
		N4BP2L2-IT2	-0.24	NR2F1-AS1	-0.04	GAL3ST2	0.51		ZCCHC3	0.03			PREX1	-0.13
		N4BP2L2	-0.2	NR2F2	-0.13	GALC	-0.07		ZDBF2	-0.37			PRICKLE2-AS3	-0.11
		NAA25	-0.53	NR2F6	-0.62	GALNT11	0.15		ZDHHC11	-0.68			PRICKLE2	0.27
		NAA40	-0.17	NR3C1	-0.03	GALNT12	0.35		ZDHHC18	0.19			PRIMA1	0.18
		NACC1	0.05	NR4A3	0.34	GALNT16	0.46		ZDHHC24	0.08			PRKAR2A	-0.44
		NACC2	-0.46	NRIP1	0.01	GALNT18	-0.38		ZDHHC3	-0.22			PRKAR2B	-0.04
		NADK	-0.24	NRL	0.05	GALNT2	-0.31		ZFP41	-0.32			PRKCB	0.2
		NADSYN1	-0.41	NRSN2-AS1	-0.54	GALR1	0.02		ZFYVE28	0.21			PRKCH	0
		NAGLU	-0.4	NRSN2	-0.36	GALR2	0.31		ZKSCAN7	-0.28			PRKCSH	-0.03
		NAGPA	-0.7	NRXN1	0.08	GALR3	0.79		ZNF154	0.16			PRKCZ	-0.29
		NALCN	-0.19	NSD1	0.61	GALT	-0.25		ZNF26	-0.28			PRKD2	-0.34
		NALCN-AS1	0.58	NSFL1C	-0.2	GAPVD1	-0.23		ZNF264	-0.11			PRLHR	0.33
		NANOS2	-0.07	NSG1	0.27	GARNL3	0		ZNF276	-0.23			PRMT7	-0.08
		NARF	-0.32	NSRP1	-0.08	GAS2L1	-0.91		ZNF287	-0.19			PROKR2	0.16
		NAT16	0.15	NT5C	-0.04	GATA1	0.39		ZNF320	-0.44			PROSER3	0.22
		NAV1	-0.27	NT5E	0.18	GATA2	-0.32		ZNF382	-0.37			PROX1-AS1	0.06
		NBPF1	-0.61	NTAN1	-0.26	GATA2-AS1	-0.24		ZNF383	-0.7			PROX1	0.14
		NCBP3	-0.38	NTN3	0.03	GATA3-AS1	0.1		ZNF430	-0.06			PRPF40B	-0.48
		NCKIPSD	-0.4	NTN4	0.66	GATA3	0.15		ZNF432	-0.42			PRPF6	-0.03
		NCLN	-0.58	NTRK2	0.17	GATA5	0.08		ZNF445	-0.24			PRR12	0.1
		NCOR1	-0.46	NUBPL	-0.26	GATA6	-0.31		ZNF493	-0.09			PRR15L	0.4
		NCOR2	-0.31	NUCB2	-0.05	GATA6-AS1	0.39		ZNF497	0.43			PRR22	0.24
		NCS1	-0.04	NUDC	-0.02	GCDH	-0.51		ZNF500	-0.59			PRR5	-0.18
		NCSTN	-0.16	NUDT22	0.17	GCGR	0.3		ZNF503-AS1	-0.74			PRR7	-1.7
		NDRG1	-0.57	NUDT4	-0.49	GCN1	-0.19		ZNF503	0			PRR7-AS1	0.29
		NDRG4	0.57	NUDT9	-0.27	GCNT1	-0.14		ZNF503-AS2	0.08			PRRC2A	-0.73
		NDUFA13	-0.05	NUFIP1	-0.21	GCNT2	0.08		ZNF506	-0.95			PRRT3	-0.14
		NDUFS1	0.01	NUMB	-0.09	GCNT3	-0.72		ZNF516	-0.37			PRRT3-AS1	0.16
		NDUFS8	-0.71	NUP153	-0.06	GCNT7	0.38		ZNF529	-0.18			PRRX2	-0.21
		NEDD9	0.26	NUP62CL	-0.69	GDI1	0.22		ZNF529-AS1	0.08			PRSS3	0.16
		NEFL	0.11	NXPH3	0.26	GDPD5	0.11		ZNF549	-0.17			PRSS36	0.27
		NEK2	-0.09	NXPH4	-0.08	GEMIN2	-0.3		ZNF550	-0.02			PRSS58	0.3
		NEK6	0.19	OARD1	0.21	GEMIN4	-0.33		ZNF556	-0.02			PRTN3	-0.16
		NETO2	0.03	OCA2	0.48	GEMIN8	-0.07		ZNF589	0.26			PRX	0.18
		NEU1	-0.37	OCEL1	-0.46	GFAP	0.13		ZNF598	0.11			PSD	0.1
		NEU4	0.64	OCIAD1	0.03	GFER	-0.22		ZNF609	-0.1			PSD2	0.36
		NEURL3	-0.12	ODC1	0.38	GFI1	0.15		ZNF614	-0.46			PSMA7	-0.16
		NF1	-0.23	ODF2	-0.29	GFOD2	-0.03		ZNF646	0.02			PSMB6	-0.14
		NF2	-0.06	ODF3B	-0.04	GFRA3	0.08		ZNF671	0.23			PSORS1C2	0.13
		NFATC1	-0.06	OGG1	-0.01	GGA1	-0.21		ZNF684	-0.46			PTAFR	0.3
		NFIA	-0.84	OLFML2A	-0.16	GGN	0.17		ZNF70	0.14			PTCH1	-0.11
		NFIA-AS2	0.41	OLIG2	0.14	GGPS1	-0.34		ZNF76	-0.28			PTCH2	0.24
		NFIC	-1.5	ONECUT2	0.31	GGT7	-0.14		ZNF765	0			PTCRA	0.16
		NFIX	-0.05	OPRL1	0.28	GINM1	-0.17		ZNF766	-0.47			PTGDR	0.03
		NGB	0.13	ORC6	-0.07	GJD4	0.5		ZNF770	-0.94			PTGER3	0.03
		NIT2	-0.03	OSBPL10	0.2	GLG1	-0.37		ZNF780B	-0.11			PTGIS	0.31
		NKAP	-0.47	OSBPL1A	-0.67	GLI2	-0.31		ZNF783	-0.23			PTGS1	0.21
		NKD1	0.24	OSBPL2	0.56	GLI3	0.01		ZNF785	-0.19			PTGS2	0.06
		NKX2-3	0.29	OSBPL9	-0.07	GLIS1	0.41		ZNF793	-1.21			PTK2B	0.16
		NKX2-5	-0.13	OSMR	-0.03	GLIS2	-0.8		ZNF793-AS1	-0.15			PTOV1	-0.82
		NKX3-2	-0.17	OTUD4	-0.52	GLMP	-0.89		ZNF835	0.46			PTOV1-AS2	-0.14
		NKX6-1	0.39	OTUD5	0.25	GLS	0.03		ZNF836	-0.24			PTPN14	-0.13
		NLGN3	0.27	OVOL1	0.28	GLYCTK	0.22		ZNF846	-0.13			PTPN9	-0.24
		NLGN4X	0.17	OVOL1-AS1	0.3	GLYCTK-AS1	0.35		ZNF853	0.12			PTPRC	0
		NLRC3	-0.16	OXCT1	0.04	GMPR	-0.59		ZNF880	-0.15			PTPRF	-0.48
		NLRC5	-0.49	OXSM	-0.37	GNA12	-1.38		ZNF99	-0.01			PTPRS	-0.5
		NME6	-0.61	OXT	0.69	GNAI2	-0.39		ZNHIT3	-0.03			PTPRU	0.39
		NMNAT2	0.04	P2RX5	0.13	GNAL	-0.45		ZSCAN22	-0.59			PTRHD1	-0.12
		NMRK2	-0.17	P2RY1	-0.72	GNAS-AS1	-0.17		ZYX	-0.62			PWWP2B	-0.37
		NMT2	-0.86	PABPC4	-0.36	GNAS	-0.08		ZZEF1	-0.03			PXMP2	-0.09
		NOD1	-0.1	PABPC5	0.04	GNAZ	0.37						PYGL	-0.26
		NOL12	0.06	PACRGL	-0.37	GNB2	-0.04						QRICH2	0.59
		NOP14	-0.44	PACSIN3	-0.19	GNE	-0.13						RAB11A	-0.08
		NOP14-AS1	0.16	PAFAH1B2	0.02	GNG8	0.07						RAB11B	-0.24
		NOS1	0.34	PAK1	-0.39	GNMT	0.42						RAB11B-AS1	-0.12
		NOS3	0.21	PAK6	-0.04	GORASP2	-0.06						RAB11FIP5	-0.43
		NOSIP	-0.65	PALB2	-0.46	GOT2	-0.12						RAB25	0.24
		NOTUM	0.36	PALM	0.52	GP5	0.06						RAB42	0.02
		NOVA2	0.2	PALM3	0.78	GP9	0.65						RAB5C	-0.59
		NOX5	0.01	PAM	-0.14	GPATCH3	-0.29						RAI1	0.08
		NPAS1	0.13	PAMR1	0.51	GPBP1L1	-0.27						RAPH1	-0.19
		NPHP4	-0.35	PAN3-AS1	-0.4	GPC6	0.07						RARRES2	0.77
		NPRL3	-0.69	PAN3	-0.07	GPER1	0.07						RASGRF1	0.3
		NR5A1	0.43	PANK1	-1.04	GPR108	-0.39						RASIP1	0.17
		NR5A2	-0.1	PAQR5	-0.06	GPR146	0.13						RASSF1	-0.4
		NRARP	0.2	PAQR8	0.49	GPR17	0.2						RASSF1-AS1	0.08
		NRDE2	-0.4	PARD3B	0.51	GPR173	0.16						RBBP6	-0.11
		NRF1	-0.37	PARP10	0.27	GPR182	0.32						RBBP9	-0.17
		NRXN2	0.08	PARP11	-0.39	GPR25	-0.13						RBM10	-0.56
		NRXN3	0.21	PARP12	-0.16	GPR27	0.21						RBM15	0
		NSFL1C	-0.2	PARP16	0.07	GPR3	0.11						RBM33	-0.36
		NSUN3	0.09	PARP9	0.03	GPR35	0.27						RBM38	-0.75
		NT5DC2	-0.46	PATL1	-0.2	GPR37	0.06						RBM47	-0.43
		NTHL1	-0.12	PAX6	0.28	GPR37L1	0.57						RBP1	0.03
		NTN1	0	PAX8-AS1	-0.13	GPR39	-0.2						RBP2	0.35
		NTPCR	-0.2	PAX8	0.28	GPR45	0.05						RBP3	0.25
		NUDCD3	0.13	PAX9	0.41	GPR55	0.47						REPIN1	-0.33
		NUDT4	-0.49	PCBP1	-0.9	GPR62	0.42						RERE	-0.12
		NUFIP2	-0.12	PCBP1-AS1	0.25	GPR68	0.49						RFC5	-0.27
		NUMA1	-0.5	PCBP2	-0.27	GPR88	0.23						RFX1	-0.33
		NUP43	-0.46	PCBP3	-0.22	GPRC5D	0.59						RGL3	-0.04
		NXN	-0.24	PCDH19	-0.14	GPRIN2	0.18						RGS18	-0.03
		NXPE3	-0.1	PCDH7	0.13	GPS1	-0.23						RGS7BP	0.22
		OARD1	0.21	PCDH8	-0.13	GPS2	-0.54						RGS9BP	0.33
		OBSCN	0.39	PCDHGC3	0.24	GPSM3	0.44						RHO	0.44
		OGFOD3	-0.64	PCED1A	-0.2	GPT	0.26						RIC8A	-0.13
		OGFRL1	-0.33	PCF11	-0.39	GPT2	-0.21						RIMS2	-0.27
		OLFM1	0.31	PCK2	-0.15	GPX4	-0.15						RIN1	-0.12
		OLFML2A	-0.16	PCTP	0.08	GPX8	-0.01						RIN2	-0.24
		ONECUT3	0.26	PDE10A	0.27	GRAMD1A	-0.35						RND1	-0.21
		OPA1	-0.3	PDE4A	-0.32	GRAMD4	0.04						RNF165	-0.07
		OPA3	-0.23	PDE4B	-0.06	GRB10	-0.08						RNF19A	-0.04
		OPCML	0.26	PDE4DIP	-0.43	GRB14	-0.29						RNF20	-0.3
		OPN3	-1.04	PDE6G	0.64	GRB7	0.85						RNF207	0.19
		OR4D1	0.72	PDE8A	-0.25	GREB1	0.03						RNF212	0.06
		OR51E2	0.21	PDGFB	0.6	GRHPR	-0.62						RNF213	-0.24
		OSBP2	0.1	PDGFC	0.05	GRIK1	0.05						RNF217	-0.44
		OSBPL1A	-0.67	PDHA1	-0.03	GRIK1-AS2	0.32						RNF217-AS1	0.15
		OSBPL2	0.56	PDHX	-0.32	GRIK1-AS1	0.43						RNF40	-0.13
		OSBPL5	0.15	PDIK1L	0.22	GRIK2	0.2						RNF43	0.06
		OSBPL6	-0.35	PDLIM2	0.22	GRIK3	-0.12						ROR2	-0.17
		OSGIN1	-0.23	PDS5A	-0.2	GRIK4	0.29						RPA2	-0.11
		OTUD7B	-0.28	PDZD2	-0.03	GRIK5	0.53						RPH3AL	0.01
		OTULIN	-0.32	PDZRN4	0.05	GRIN1	0.14						RPTOR	-0.44
		OTX1	1.04	PEG3	0.01	GRIN2B	0.02						RRBP1	-0.2
		P2RX1	0.4	PEG3-AS1	0.06	GRIN2C	0.44						RREB1	0.17
		P2RX7	0.39	PELI3	-0.24	GRIN2D	0.02						RRP12	-0.19
		PACS2	0.09	PELO	-0.07	GRIN3A	0.14						RSBN1	-0.59
		PACSIN2	-0.85	PELP1	0.01	GRIN3B	0						RSPH6A	0.5
		PADI1	0.65	PERP	-0.04	GRINA	-1.31						RTCB	-0.14
		PAG1	-0.24	PEX10	-0.03	GRK6	-0.08						RTN4R	-0.45
		PAK2	-0.63	PEX16	0.22	GRM1	0.23						RTN4RL1	0.39
		PAK3	0.08	PEX5	0.02	GRM2	0.35						RUSC1	-0.33
		PALM	0.52	PEX5L	0.09	GRM5	0.07						RYR1	-0.08
		PANX2	-0.79	PEX5L-AS2	0.37	GRM6	0.06						S1PR3	-0.02
		PAPOLG	-0.19	PFN2	0.04	GRM7	0.13						S1PR5	0.22
		PARD3B	0.51	PFN4	-0.34	GRN	-0.26						SAFB2	-0.6
		PARD6G-AS1	-0.06	PGBD1	-0.56	GRP	0.24						SALL1	0.05
		PARD6G	0.1	PGD	0.01	GRPEL1	-0.15						SAMD1	-1.68
		PARN	-0.52	PGF	0.35	GRSF1	-0.3						SAMD14	0.25
		PARP10	0.27	PGRMC2	0.07	GRTP1	-0.07						SAMD5	-0.16
		PARP11	-0.39	PHACTR2	-0.44	GRTP1-AS1	0.15						SAPCD2	-0.47
		PARVB	-0.03	PHF11	-0.18	GRWD1	-0.4						SARM1	0.12
		PARVG	0.39	PHF2	-0.34	GSC	0.09						SBF1	-0.36
		PAX2	0.13	PHKA2	-0.13	GSDMD	0.02						SBNO2	-0.53
		PAX6	0.28	PHLPP2	-0.51	GSE1	0.04						SCAF1	0.22
		PAX8-AS1	-0.13	PHOSPHO2	-0.72	GSN	-0.18						SCAF4	-0.36
		PAX8	0.28	PIANP	0.25	GSN-AS1	0.34						SCAP	-0.6
		PCBP3	-0.22	PIGF	0.16	GSTO2	-0.24						SCAPER	-0.14
		PCBP4	-0.23	PIGP	0.39	GSX1	0.17						SCARF1	0.66
		PCCA	-0.62	PIGQ	0	GSX2	-0.08						SCARF2	0.09
		PCDH1	0.26	PIM1	0.69	GTF2I	0.19						SCART1	0.43
		PCDH15	0.08	PINLYP	0.2	GTF2IRD1	-0.36						SCN5A	0.3
		PCDHA10	0.12	PIP5K1B	0.17	GTF3C1	-0.3						SCRIB	-0.85
		PCDHA5	0.28	PISD	-0.13	GTF3C3	-0.42						SDK1	-0.02
		PCDHB1	0.11	PITPNC1	-0.03	GTF3C4	-0.04						SDK2	0.22
		PCDHB11	0.78	PITX2	-0.12	GTPBP8	-0.17						SEC13	-0.14
		PCDHB12	0.74	PKD2	-0.01	GTSE1	-0.3						SEC16A	-0.49
		PCDHB14	-1.06	PKMYT1	0.14	GTSE1-AS1	0.09						SEMA4C	-0.3
		PCDHB2	-0.57	PKP1	0.11	GUCA1A	0.24						SEMA6A	0.34
		PCSK1	0.08	PLA2G2F	0.24	GZMM	0.42						SEMA6B	0.13
		PCSK9	-0.1	PLA2G4C	0.31	HABP4	-0.21						SEMA6C	0.2
		PCYOX1L	-0.48	PLA2G6	0.53	HACL1	-0.45						SERINC5	-0.07
		PCYT2	-0.01	PLA2G7	0.08	HAGHL	0.56						SERPINB1	-0.15
		PDCD6	-0.13	PLAGL1	-0.49	HAND1	0.57						SERTAD1	-0.2
		PDE10A	0.27	PLAT	0.04	HAND2-AS1	-0.07						SESN2	-0.73
		PDE11A	0.14	PLCB3	-0.06	HAND2	0.18						SETD1A	-0.13
		PDE6B	0.06	PLCG1-AS1	-0.15	HAP1	0.21						SETD1B	-0.2
		PDK2	-0.42	PLCG1	0.23	HAPLN3	0.22						SEZ6	0.36
		PDX1	0.47	PLCH2	0.15	HAPLN4	0.43						SEZ6L	0.41
		PDXK	-0.07	PLCXD2	-0.22	HAS1	-0.09						SEZ6L2	0.24
		PDZD7	0.2	PLEKHH2	0.1	HAS3	-0.17						SF1	-0.19
		PDZK1IP1	-0.05	PLSCR4	-1.3	HAUS5	-0.19						SF3B2	-0.16
		PEAK1	0.03	PLXNA4	0.05	HBS1L	-0.44						SFMBT2	0.12
		PEG10	-0.82	PMEPA1	-0.15	HCFC1	-0.68						SFPQ	-0.16
		PELI1	-0.8	PMS1	-0.33	HCN2	0.29						SFXN5	0.01
		PELP1	0.01	PNCK	0.49	HCN4	0.43						SGCA	0.67
		PEX10	-0.03	PNPLA3	-0.17	HCRTR1	0.12						SGCB	0.08
		PEX26	-0.44	PNPLA5	0.15	HDAC1	0.1						SH2D2A	0.32
		PFDN6	-0.5	POLD1	-0.03	HDAC3	-0.82						SH2D3C	0.27
		PFKFB3	-0.22	POLD2	-0.82	HDAC4	-0.47						SH2D6	0.44
		PFKL	0.26	POLL	0.13	HDAC6	0						SH3TC1	0.25
		PGAP1	-0.46	POLM	-0.59	HDAC7	-0.2						SHANK1	-0.04
		PGLS	-0.21	POLR1E	-0.37	HDLBP	-0.37						SHANK2-AS3	-0.07
		PGS1	-0.24	POLR2G	-0.09	HEATR5A	-0.08						SHANK2	-0.06
		PHACTR4	-0.48	POLR2H	-0.18	HEATR5B	-0.13						SHANK3	-0.64
		PHF12	-0.41	POMGNT1	-0.06	HEATR6	0.06						SHBG	0.6
		PHF13	-0.43	POMT1	-0.18	HECTD4	-0.26						SHH	0.27
		PHKG2	-0.05	PORCN	-0.33	HEG1	-0.05						SHISA4	0.08
		PHLDA1	-0.8	POU4F3	-0.01	HELZ2	-0.03						SHROOM1	-0.43
		PHLDB1	-0.07	POU6F1	-0.01	HEPACAM	0.27						SHROOM2	0.3
		PHOX2A	0.29	PPAN	-0.4	HES1	-0.36						SHROOM3	-0.23
		PI4KB	-0.27	PPIB	0.02	HES4	-0.6						SIAH2	-0.71
		PIEZO1	-0.68	PPIF	-0.29	HES6	-0.12						SIGIRR	0.19
		PIGN	0.5	PPIL6	-0.04	HEY1	0						SIGLEC1	0.61
		PIGQ	0	PPM1A	-0.29	HEY2	-0.1						SIGLEC11	0.17
		PIGS	0.01	PPM1B	0.06	HGF	0.1						SIGLEC5	0.65
		PIK3CD	-0.34	PPM1J	0.46	HGFAC	0.51						SIGLEC7	0.47
		PIK3CD-AS2	0.17	PPM1K	-0.13	HGH1	0.34						SIGLEC9	0.59
		PIK3CD-AS1	0.46	PPM1L	-0.06	HGS	-0.03						SIM2	0.15
		PIK3R1	-0.42	PPP1CC	-0.18	HHAT	-0.49						SIMC1	-0.26
		PIK3R2	-0.38	PPP1R14A	-0.09	HHEX	-0.34						SIN3B	-0.67
		PIK3R6	0.38	PPP1R18	-0.04	HHIPL1	0.38						SIPA1	-0.35
		PIM3	-0.24	PPP1R3B	0.27	HHIPL2	-0.12						SIPA1L3	-0.18
		PIP5K1C	-0.71	PPP1R3F	0.34	HIBCH	-0.17						SIRPD	0.46
		PITX1	-1.22	PPP2CB	-0.1	HIC1	0.15						SIX4	-0.09
		PITX2	-0.12	PPP2R1B	-0.08	HID1	0.08						SIX5	-0.57
		PKD1	0.3	PPP2R2B	0.32	HIF3A	0.26						SLC11A1	0.39
		PKD2L1	0.34	PPP2R2C	-0.28	HIGD2A	-0.17						SLC12A4	0.09
		PKP4	-0.84	PPP2R5A	-0.27	HIP1R	0.12						SLC15A3	0.04
		PLA2G4C	0.31	PPP3R1	0.08	HIPK1-AS1	-0.03						SLC18A3	0.22
		PLA2G4E-AS1	0	PPP4C	-0.34	HIPK1	0.34						SLC19A1	0.32
		PLA2G4F	0.08	PPP4R2	-0.1	HIPK2	-0.86						SLC1A5	-0.17
		PLA2R1	0.03	PPP6R1	-0.01	HIPK4	0.45						SLC22A7	0.56
		PLAU	0.49	PRAME	-0.38	HIVEP3	-0.02						SLC25A1	-0.89
		PLCB1	0.06	PRC1	-0.12	HJURP	-0.39						SLC25A10	-0.69
		PLCB2	0.25	PRCP	-0.58	HK1	0.25						SLC25A19	-0.21
		PLCD3	-0.09	PRDM10	-0.07	HK3	0.19						SLC25A27	-0.45
		PLCE1	-0.57	PRDM15	0.1	HLA-DOA	0.25						SLC25A41	-0.05
		PLCE1-AS2	0.28	PRDM6	0.26	HLA-DPB1	0.26						SLC27A3	0.32
		PLCH2	0.15	PRDM8	-0.13	HLA-DQA1	0.09						SLC29A4	0.09
		PLCL1	0	PRKAB1	-0.18	HLF	0.2						SLC2A4RG	-0.94
		PLCXD1	-0.4	PRKACA	-0.35	HLX	-0.27						SLC2A6	-0.09
		PLD3	-0.81	PRKAG2-AS1	-0.35	HMBS	-0.22						SLC30A1	-0.16
		PLD4	-0.07	PRKAG2	-0.09	HMCN1	-0.15						SLC30A3	0.62
		PLEKHG3	0.06	PRKAR1A	0.29	HMCN2	0.03						SLC34A1	0
		PLIN1	-0.03	PRKAR1B	0.27	HMGXB3	-0.07						SLC35F6	-0.51
		PLLP	-0.51	PRKCB	0.2	HMOX1	-1.3						SLC3A2	-0.4
		PLVAP	0.72	PRKCG	-0.12	HMOX2	-0.14						SLC45A3	0.15
		PLXNA1	-0.01	PRKCZ	-0.29	HMX1	0.22						SLC46A1	-0.2
		PLXNA4	0.05	PRKD2	-0.34	HNRNPL	-0.18						SLC4A1	0.33
		PLXNB2	-0.19	PRKG1	0.15	HOMER3	-0.48						SLC4A2	-0.32
		PMM2	-0.83	PRKRA	-0.26	HOMEZ	-0.03						SLC4A3	0.58
		PMP22	-0.03	PRMT7	-0.08	HOXA11	-0.36						SLC4A5	0.28
		PNKP	-0.1	PRMT9	0.15	HOXA11-AS	-0.04						SLC4A9	0.21
		PNOC	0.13	PROC	0.12	HOXA3	-0.53						SLC6A11	0.23
		PODXL2	-0.98	PROX1-AS1	0.06	HOXA5	-0.78						SLC6A18	0.47
		POFUT2	0.09	PROX1	0.14	HOXB2	0.28						SLC6A6	-0.19
		POGK	0.07	PRPSAP1	0.11	HOXB3	-0.21						SLC9A3R2	-0.07
		POLA2	0.24	PRR14	-0.47	HOXB4	0.31						SLC9A7	-0.3
		POLD1	-0.03	PRR18	-0.3	HOXB5	-0.24						SLIT3	0.35
		POLDIP3	0.24	PRR19	0.09	HOXB6	-0.05						SLX4	-0.18
		POLE	-0.14	PRR5	-0.18	HOXB7	-0.11						SMAD4	-0.23
		POLH	-0.4	PRR7	-1.7	HOXB8	-0.21						SMAD7	-0.33
		POLM	-0.59	PRR7-AS1	0.29	HOXC10	-0.28						SMARCA4	-0.23
		POLR2F	-0.3	PRRG1	-0.15	HOXC11	-0.15						SMARCC2	-0.3
		POLR2L	-0.07	PRRT1	0.06	HOXC12	0.38						SMG1	-0.29
		POLR3E	-0.65	PRRT2	-0.09	HOXD10	0.28						SMTN	-0.28
		POP4	-0.5	PRRX2	-0.21	HOXD11	-0.31						SNAP47	-0.64
		POR	-0.07	PRSS12	-0.02	HOXD12	0.81						SND1	-0.16
		POU2F2	0.25	PRSS22	0.2	HOXD8	-0.08						SNPH	-0.55
		POU3F2	0.04	PRSS3	0.16	HPRT1	-0.04						SNRK	-0.45
		POU6F2-AS2	-0.1	PRX	0.18	HPS4	-0.51						SNRK-AS1	0.04
		POU6F2	0.66	PSD2	0.36	HPSE	-0.04						SNRNP200	-0.31
		PPARA	-0.24	PSMG3	-0.24	HPX	0.36						SNTA1	-0.36
		PPARG	-0.68	PSMG3-AS1	0.04	HRH3	0.28						SNX17	-0.3
		PPFIA3	0.03	PSPN	0.13	HS3ST3B1	-0.03						SNX30	0.1
		PPFIA4	-0.36	PSTPIP1	0.24	HS3ST4	0.18						SOD3	0.23
		PPHLN1	0.06	PTCH1	-0.11	HS6ST2	-0.07						SOGA1	-0.07
		PPM1D	-0.01	PTCH2	0.24	HS6ST3	0.13						SOGA3	0.09
		PPM1G	-1.43	PTGDS	0.41	HSDL1	0.03						SORBS1	0.17
		PPP1R13B	-0.4	PTGS1	0.21	HSF5	0.25						SORCS1	-0.08
		PPP2R2B	0.32	PTHLH	0.24	HSH2D	0.16						SOST	0.51
		PPP2R2D	-0.41	PTK2	-0.07	HSP90AA1	0.2						SOX1	0.2
		PPP2R3B	-0.52	PTPMT1	-0.32	HSP90B1	-0.11						SOX11	0.09
		PPP4R2	-0.1	PTPN4	-0.18	HSPA12A	-0.44						SOX9	-0.61
		PPP4R3B	-0.33	PTPRN	0.17	HSPA12B	0.37						SOX9-AS1	0.16
		PPT2	0.03	PTPRR	0.17	HSPA1A	-0.05						SP6	-0.03
		PRB1	1.48	PYCARD-AS1	-0.32	HSPA1B	-0.03						SPAG17	0.04
		PRDM11	0.28	PYCARD	-0.04	HSPA1L	0.35						SPARC	0.33
		PRDM13	-0.63	PYCR1	-0.08	HSPB7	-0.03						SPATA2	-0.96
		PRDM15	0.1	QKI	-0.17	HSPG2	-0.11						SPATA3	0.43
		PRDM16	0.21	QPCT	-0.09	HTR1A	0.07						SPATA3-AS1	0.55
		PRDM2	0	RAB11B	-0.24	HTR3A	0.67						SPATA31E1	0.35
		PRDM4	-0.54	RAB11B-AS1	-0.12	HTR4	0.32						SPATA33	0.02
		PRELID3A	-0.36	RAB11FIP2	-0.23	HTR5A	0.25						SPCS1	-0.37
		PRELP	0.45	RAB11FIP4	0.14	HTRA3	0.19						SPDEF	0.58
		PREP	-0.32	RAB26	0.29	HTT	-0.1						SPEG	0.41
		PREX1	-0.13	RAB27A	0.02	HUWE1	-0.01						SPG7	-0.21
		PRIMA1	0.18	RAB3IL1	0.35	HVCN1	0.46						SPI1	0.32
		PRKACA	-0.35	RAB5C	-0.59	HYI	-0.36						SPNS1	-0.47
		PRKAG2-AS1	-0.35	RAB9B	0.15	HYOU1	0.1						SPNS3	0.67
		PRKAG2	-0.09	RABGAP1L	-0.19	IBA57	0.04						SPRED3	0.38
		PRKAR1B	0.27	RABGEF1	-0.05	IBA57-AS1	0.52						SPRN	1.26
		PRKCA-AS1	-0.04	RAD1	-0.55	ICAM1	0.06						SPRYD3	-0.1
		PRKCA	0.06	RAD17	-0.39	IDH2	-0.35						SPSB3	0.1
		PRKCG	-0.12	RAD21	-0.08	IDS	-0.15						SPTAN1	-0.46
		PRKCSH	-0.03	RAD21-AS1	0.07	IDUA	-0.35						SPTB	0.41
		PRMT7	-0.08	RAF1	-0.32	IER2	-0.35						SPTBN5	0.9
		PRODH	-0.38	RAI1	0.08	IER5	0.14						SRCAP	0.09
		PROSER3	0.22	RALA	0.23	IFFO1	0.58						SREBF2	-0.79
		PROX1-AS1	0.06	RAP2B	-0.18	IFFO2	0.66						SRPK3	0.39
		PROX1	0.14	RAP2C	-0.2	IFI35	-0.11						SRRM3	0.19
		PROZ	0.24	RAP2C-AS1	0.16	IFT122	-0.29						SRRM5	0.08
		PRR22	0.24	RAPGEF6	-0.28	IFT22	-0.26						SSH1	0.01
		PRR5	-0.18	RARG	0	IGBP1	-0.06						SSTR3	0.49
		PRRC2B	-0.3	RARRES2	0.77	IGDCC3	0.09						SSTR5	0.21
		PRRT2	-0.09	RASGEF1C	0.04	IGF2BP3	-0.1						SSTR5-AS1	0.47
		PRSS22	0.2	RASGRF1	0.3	IGFBP1	0.07						ST18	0.24
		PSD3	-0.15	RASGRF2	0.07	IGFBP4	-0.79						ST6GAL1	0.17
		PSD4	-0.12	RASGRP2	0.09	IGFBP5	0.15						ST7	-0.68
		PSMB6	-0.14	RASL10A	0.43	IGFBP7-AS1	-0.07						ST7-OT4	-0.15
		PSMD12	0.07	RASSF1	-0.4	IGFBP7	0.09						ST7-AS2	0.07
		PSPH	-0.64	RASSF1-AS1	0.08	IGFL2	0.26						ST7-AS1	0.14
		PTAFR	0.3	RBAK	-0.62	IGHD	0.28						STAC	0.31
		PTAR1	-0.48	RBBP6	-0.11	IGHE	0.54						STAG3	-0.23
		PTCD2	-0.01	RBBP7	-0.12	IGHM	0.35						STAT5A	0.11
		PTCH1	-0.11	RBBP8	-0.13	IGHMBP2	-0.02						STAT5B	-0.29
		PTCHD1	0.1	RBBP9	-0.17	IGLON5	0.48						STIM2	-1.28
		PTCHD4	0.29	RBCK1	-0.37	IGSF22	0.66						STK25	-0.77
		PTGIS	0.31	RBFOX1	0.37	IGSF3	0.43						STON2	-0.34
		PTGS1	0.21	RBFOX2	-0.33	IGSF8	-0.39						STX2	0.07
		PTGS2	0.06	RBKS	-0.05	IGSF9	0.24						SUDS3	0.27
		PTMA	0.22	RBM15	0	IHH	0.53						SURF2	-0.55
		PTPN14	-0.13	RBMS1	-0.09	IKZF2	0.12						SUSD4	0.21
		PTPN21	-0.43	RBP1	0.03	IKZF3	0.2						SUV39H1	-0.33
		PTPN3	-0.24	RBPJ	0.4	IKZF4	-0.06						SVEP1	0.28
		PTPN5	0.09	RBPMS2	-0.81	IL10RA	0.09						SYMPK	-0.62
		PTPN6	0.01	RCOR2	0.42	IL11	0.79						SYN1	0.41
		PTPRT	0.22	RCOR3	-0.21	IL11RA	-0.1						SYNGR4	0.12
		PUM1	-0.31	RDH10	-0.1	IL12RB1	0.26						SYPL2	0.26
		PUS1	-0.34	RDM1	0.32	IL16	0.59						SZT2	-0.17
		PXDN	-0.25	RECQL4	-0.21	IL17RA	-0.46						TAB1	0.22
		PXMP2	-0.09	REEP3	-0.02	IL17RC	0.13						TACC3	-0.07
		PXN	-0.91	REEP4	0.6	IL17RE	0.05						TAF6L	-0.18
		PXN-AS1	-0.25	RELB	-0.23	IL1R2	0.38						TAF8	0.07
		PXYLP1	-1.09	REPS1	0.24	IL1RAP	0.18						TAGLN3	-0.04
		QRICH2	0.59	RERE	-0.12	IL23R	0.17						TANC2	-0.54
		RAB11B	-0.24	RET	0.4	IL2RA	0.3						TAOK2	-0.19
		RAB11B-AS1	-0.12	RFC1	-0.23	IL31RA	0.02						TAP2	-0.12
		RAB11FIP3	-0.02	RFESD	0.11	IL4I1	0.03						TBC1D10B	0.19
		RAB1A	0.04	RFPL2	0.07	ILDR1	0.23						TBC1D10C	0.21
		RAB20	-0.06	RGL3	-0.04	ILDR2	-0.02						TBC1D16	-0.11
		RAB21	0.03	RGMB	-0.62	ILK	-0.17						TBC1D17	-0.65
		RAB22A	-0.21	RGMB-AS1	0.38	ILKAP	-0.4						TBC1D9B	-0.4
		RAB23	-0.17	RGN	0.03	INAFM1	0.2						TBCC	-0.56
		RAB33B	-0.9	RGR	0.38	ING1	-0.1						TBL1XR1	-0.22
		RAB40C	-0.98	RGS20	0.01	INHBA-AS1	-0.04						TBL2	-0.25
		RAB7B	-0.1	RGS22	0.38	INHBA	0.07						TBX1	0.22
		RABGEF1	-0.05	RGS3	0.07	INMT	0.22						TBX2-AS1	0.06
		RABGGTA	-0.32	RGS6	0.32	INPP4A	-0.22						TBX2	0.25
		RAD1	-0.55	RGS7BP	0.22	INPP5D	0.64						TBX3	-0.22
		RAD51C	-0.27	RHCE	0.23	INPP5E	-0.41						TBX6	0.25
		RAD51D	-0.33	RHOA	-0.04	INPP5F	-0.16						TCF24	-0.27
		RADIL	-0.37	RHOBTB1	-0.89	INPP5K	0.07						TCF7L1	-0.34
		RALGPS1	0.16	RHOF	-0.1	INPPL1	0.15						TCF7L2	-0.14
		RANBP3	-0.61	RIMBP2	0.1	INS	-0.12						TCOF1	0.17
		RAP1A	0.15	RIMKLA	0.09	INSM1	0						TECPR1	-0.25
		RAP2A	-0.14	RIMKLB	-0.06	INSM2	0.51						TECPR2	-0.27
		RAPGEF2	-0.56	RIN1	-0.12	INSR	-0.05						TELO2	-0.08
		RAPGEF5	0.08	RIT2	-0.03	INSRR	0.31						TENM1	0.11
		RAPGEFL1	0.48	RMDN1	0.03	INTS1	-0.14						TENM2	0.38
		RAPH1	-0.19	RMDN2	-0.04	INTS5	-0.82						TENM3	0.2
		RASAL1	0.11	RMI2	0.24	INTS8	-0.3						TENM4	0.21
		RASL10B	0.34	RNASEH2A	-0.23	IP6K3	0.11						TET3	0
		RASSF2	-0.19	RNF103	0.12	IPO13	-0.01						TEX22	0.4
		RASSF8	-0.12	RNF112	0.15	IPO4	-0.05						TEX264	-0.53
		RAVER2	-0.94	RNF141	0.07	IPO9	-0.39						TFEB	-0.11
		RAX	0.34	RNF150	0.16	IQCE	-0.65						TGFB1	-0.89
		RAX2	0.7	RNF152	0.01	IQCJ-SCHIP1-AS1	0.41						THAP7	-0.13
		RBFA	0	RNF157	-0.72	IQSEC1	0.3						THAP7-AS1	0.21
		RBM23	-0.57	RNF157-AS1	0.03	IQSEC2	0.52						THBD	-0.2
		RBM25	-0.09	RNF167	0	IRAK1	-1.18						THBS2	-0.11
		RBM3	-0.06	RNF170	-0.13	IRAK1BP1	-1.02						THEM6	-0.13
		RBM33	-0.36	RNF183	0.68	IRF2BP2	-0.25						THRA	0.09
		RBM38	-0.75	RNF217	-0.44	IRF2BPL	-0.23						TICAM1	-0.81
		RBM42	-0.4	RNF217-AS1	0.15	IRF4	0.2						TIE1	0.41
		RBM43	-0.28	RNF43	0.06	IRF7	0.04						TIGD5	-0.56
		REEP2	0.28	ROBO1	-0.15	IRGC	0						TIMM50	-0.2
		REL	-0.39	ROCK1	-0.13	IRGQ	0.44						TIMP2	-0.06
		RELL1	-0.1	ROGDI	-0.14	IRS1	-1.28						TINCR	-0.06
		REM2	0.58	ROPN1L	0	IRS2	-0.47						TJP2	-0.02
		REPIN1	-0.33	ROR1	-0.33	IRX1	-0.17						TKT	-0.74
		REPS2	0.22	ROR1-AS1	-0.06	IRX2	0.35						TLCD2	-0.32
		RER1	-0.07	RPA2	-0.11	IRX3	-0.28						TLN1	-0.22
		REXO1	-0.4	RPA3	-0.22	IRX4	0.39						TLR9	0.38
		RFX1	-0.33	RPH3AL	0.01	ISG20L2	0.02						TLX3	0.06
		RFX3	-0.09	RPL15	-0.1	ISL1	0.12						TM7SF2	-0.87
		RFXAP	-0.54	RPL37A	0.07	ISL2	-0.04						TMC6	0.18
		RGL3	-0.04	RPP38	-0.34	ISLR2	0.22						TMEM104	-0.56
		RGMB	-0.62	RPP40	-0.08	ISYNA1	-0.12						TMEM132A	-0.06
		RGMB-AS1	0.38	RPRM	0.5	ITGA3	-0.15						TMEM132E	0.48
		RGS19	-0.23	RPS17	-0.05	ITGA9	0.16						TMEM151B	0.29
		RGSL1	0.45	RPS6KA2	-0.25	ITGAL	0.23						TMEM163	-0.66
		RHBDF1	0.18	RPS6KA2-AS1	0.28	ITGAV	-0.11						TMEM177	-0.57
		RHO	0.44	RPS6KA4	-0.25	ITGB2	0						TMEM178B	0.26
		RHOF	-0.1	RPS6KA5	-0.09	ITGB2-AS1	0.12						TMEM181	0.08
		RHOH	-0.01	RPTOR	-0.44	ITGB3	0.1						TMEM199	-0.21
		RHPN1-AS1	-0.14	RRNAD1	-0.31	ITGB4	-0.29						TMEM219	-0.69
		RHPN1	0.33	RSAD1	-0.29	ITIH5	0.24						TMEM259	-0.74
		RIC8A	-0.13	RSPO2	-0.03	ITPK1	-0.09						TMEM63C	0.04
		RIF1	-0.16	RSPO3	-0.11	ITPK1-AS1	-0.05						TMEM86A	0.36
		RILPL1	-0.44	RSPO4	-0.03	ITPKC	0						TMPRSS6	0.38
		RILPL2	-0.4	RSU1	0.11	ITPR2	-0.14						TMTC2	-0.37
		RIMS2	-0.27	RTN4R	-0.45	ITPR3	-0.14						TNFAIP2	0.13
		RIPPLY3	0.21	RUNDC3B	-0.48	ITPRIP	-0.05						TNFRSF25	0.03
		RNASEH2B	-0.15	RUNX2	0.27	ITSN2	-0.11						TNFRSF8	0.44
		RND1	-0.21	RUSC1	-0.33	IVD	-0.33						TNFSF14	0.37
		RNF115	-0.04	RUVBL1	0.02	JADE1	0.26						TNFSF9	-0.04
		RNF123	-0.19	RYR2	0.06	JADE2	0.04						TNIP1	-1.08
		RNF130	-0.32	S100A10	0.23	JAG1	0.08						TNK2	0.06
		RNF152	0.01	S100A11	0	JAK1	-0.27						TNKS1BP1	-0.43
		RNF166	-1.18	S100A16	0.07	JAK3	0.17						TNNI3	-0.18
		RNF212	0.06	S100B	0.44	JAKMIP3	-0.44						TNP2	0.42
		RNF213	-0.24	S1PR3	-0.02	JARID2	-0.73						TNRC18	-0.67
		RNF32	0.03	SAC3D1	-1.24	JARID2-AS1	0.29						TNS2	0.06
		RNF34	-1.02	SACM1L	0.24	JMJD1C	-0.2						TNXB	0.02
		RNF40	-0.13	SALL1	0.05	JMJD1C-AS1	-0.19						TP53	-0.8
		RNF41	0.09	SAMD1	-1.68	JMY	-0.39						TP53TG5	0.45
		RNPEPL1	-0.44	SAMD10	0.28	JPH1	0.33						TP63	0.09
		RORB	0.05	SAMM50	-0.06	JRK	-0.04						TPCN2	-0.01
		RP9	-0.44	SATB2	-0.66	JUN	-0.14						TPD52L2	0.73
		RPAP1	-0.91	SATB2-AS1	0.04	JUP	-0.12						TPO	0.43
		RPF2	-0.36	SBF2	-0.23	KALRN	0.35						TPRA1	-0.62
		RPL14	-0.17	SBF2-AS1	-0.15	KANK2	-0.01						TPRN	-0.5
		RPL27A	-0.1	SBNO2	-0.53	KANK3	0.24						TRABD2B	0.4
		RPL28	-0.45	SCAF8	-0.07	KANSL1	-0.24						TRAF6	-0.2
		RPP25	-0.61	SCAPER	-0.14	KANSL1-AS1	0.2						TRAK1	-0.28
		RPP30	-0.22	SCARF2	0.09	KANSL3	-0.24						TRAP1	-0.36
		RPRD1A	-0.22	SCGB2A2	0.25	KAT2A	-0.4						TRERF1	0.01
		RPRM	0.5	SCGB2B2	0.31	KAT6A	-0.47						TRHDE	-0.11
		RPS27L	-0.01	SCLT1	-0.23	KAT6B	-0.01						TRHDE-AS1	-0.06
		RPS6KA5	-0.09	SCN3B	0.34	KAZN	0.05						TRIM11	0.04
		RPS6KB2	-1.33	SCNN1G	-0.07	KBTBD11	-0.76						TRIM2	0.24
		RPTOR	-0.44	SCRIB	-0.85	KCNC1	0.17						TRIM25	-0.81
		RRAD	0.19	SCRN1	-0.12	KCNC2	0.46						TRIM35	-0.16
		RRP1	-0.34	SCRT1	0.22	KCNC3	0.33						TRIM39	-0.31
		RRP15	-0.35	SCYL1	-0.11	KCNC4	0.34						TRIM41	-0.13
		RSRC1	-0.25	SDAD1	-0.18	KCND2	-0.28						TRIM46	0.29
		RTN2	0.43	SDC1	-0.15	KCND3	0.12						TRIM47	-0.24
		RTN4RL2	0.16	SDCBP2-AS1	-0.31	KCNE3	0.23						TRIM52-AS1	-0.29
		RTP5	0.17	SEC14L1	-0.11	KCNE5	0.33						TRIM52	-0.19
		RUFY1	-0.39	SEC14L2	-0.22	KCNG1	-0.28						TRIM56	-0.3
		RUNX1	-0.14	SEC23A	0.03	KCNG2	0.23						TRIM7	-0.06
		RUNX1-IT1	-0.07	SECTM1	-0.07	KCNH4	0.09						TRIM8	-0.58
		RUNX1T1	0.23	SEL1L3	-0.24	KCNJ16	0.06						TRIM9	-0.08
		RUVBL2	-0.25	SELENBP1	0.15	KCNK1	0.19						TRIO	-0.14
		SACM1L	0.24	SEMA3B	0.45	KCNK12	0.09						TRIP10	-0.4
		SALL1	0.05	SEMA3F	-0.1	KCNMA1	-0.09						TRIP6	-0.55
		SALL4	-0.14	SEMA4D	-0.66	KCNN2	0.1						TRMT2A	-0.04
		SAMD10	0.28	SEMA4F	-0.07	KCNN3	0.3						TRMT5	-0.29
		SAMD12	-0.07	SEMA5B	0.74	KCNQ1	0.45						TROAP	-0.34
		SAMD9L	0.1	SEMA6A	0.34	KCNQ1-AS1	0.77						TRPM2	-0.37
		SAMHD1	-0.41	SEMA6C	0.2	KCNQ2	0						TRPM4	-0.23
		SART3	-0.47	SEMA6D	0.29	KCNQ4	0.07						TRPM5	0.16
		SASH1	0.23	SEPHS1	-0.6	KCNQ5	0.32						TRPV1	-0.1
		SCAI	-0.46	SERF2	-0.2	KCNS1	0.44						TRPV5	0.3
		SCAMP4	-0.71	SERPINA12	0.33	KCNT2	-0.21						TSHZ3	0.19
		SCAP	-0.6	SERPINB6	-0.28	KCP	0.21						TSPO	-0.14
		SCAPER	-0.14	SERPINE2	0.11	KCTD1	-0.53						TSPYL6	-0.01
		SCARF1	0.66	SERTAD4	0.25	KCTD10	-0.08						TSSK6	0.12
		SCD5	-0.25	SERTAD4-AS1	0.54	KCTD11	-0.12						TTC16	0.27
		SCGB2A2	0.25	SESN3	0.01	KCTD18	-0.38						TTC39A	0.14
		SCGB3A1	0.47	SESTD1	-0.79	KDM1A	-0.3						TTC7A	-0.22
		SCIMP	0.45	SETD4	-0.2	KDM2B	-0.31						TTLL1	0.09
		SCIN	0.04	SETDB2	-0.12	KDM5C	0.1						TTLL10	0.33
		SCN1B	-0.03	SEZ6	0.36	KDM5D	-0.4						TTLL12	-0.47
		SCN8A	-0.1	SEZ6L	0.41	KHDRBS2	0.48						TTLL4	0.05
		SCO1	-0.13	SF3B2	-0.16	KHNYN	-0.21						TTLL7	0.13
		SCRN1	-0.12	SF3B3	-0.37	KIAA0556	-0.03						TTLL9	0.22
		SCUBE1	0.03	SFMBT1	0.75	KIAA0895	-0.38						TTN	0.18
		SCUBE3	0.22	SGTA	-0.03	KIAA1217	-0.03						TTN-AS1	0.36
		SDE2	-0.19	SH2B1	-0.33	KIAA1324	0.04						TUB	0.15
		SDHAF1	-0.17	SH3BP2	0.15	KIAA1522	-0.27						TUBGCP6	0.08
		SDHC	-0.51	SH3BP5-AS1	-0.24	KIAA1549L	0.11						TYMP	-0.15
		SDK2	0.22	SH3BP5	0.56	KIAA1614	0.11						UBA1	-0.4
		SEC13	-0.14	SH3PXD2B	-0.24	KIAA2013	-0.54						UBAP2	-0.11
		SEC14L1	-0.11	SHANK2-AS3	-0.07	KIF16B	-0.28						UBE2L3	-0.49
		SEC14L2	-0.22	SHANK2	-0.06	KIF17	-0.01						UBE3D	-1.28
		SEC61A2	-0.04	SHANK3	-0.64	KIF18B	-0.37						UBE4B	-0.35
		SELP	0.25	SHBG	0.6	KIF19	0.75						UBR4	-0.27
		SEMA4B	-0.43	SHC4	0.09	KIF1A	0.59						UBR5	-0.3
		SEMA6B	0.13	SHF	0.22	KIF1B	-0.32						UCKL1	0.04
		SENP2	-0.04	SHH	0.27	KIF21B	0.43						UNC119B	-0.29
		SENP5	-0.2	SHKBP1	-0.23	KIF26A	-0.01						UNC45B	0.3
		SERHL2	0.63	SHTN1	0.17	KIF26B	-0.16						UNC5A	-0.09
		SERPINA1	0.25	SIDT1	0.17	KIF2C	-0.36						UNC5C	0.24
		SERPINB9	-0.2	SIDT2	-0.16	KIF3C	0.12						UNK	0.11
		SERPING1	0.09	SIGIRR	0.19	KIF7	-0.02						UNKL	-0.29
		SERTAD2	-0.03	SIPA1L1	-0.61	KIFC1	0.02						URB1-AS1	-0.53
		SESN3	0.01	SIRT3	0.12	KIFC2	-0.15						URB1	-0.5
		SETBP1	0.25	SIX2	-0.14	KIR2DL4	0.25						USH1C	-0.09
		SF1	-0.19	SLC12A4	0.09	KIR3DX1	0.09						USH2A	-0.1
		SFN	-0.42	SLC12A6	-0.29	KIRREL2	0.08						USP10	-0.82
		SFSWAP	-0.32	SLC16A14	-0.25	KISS1R	0.21						USP31	-0.66
		SFT2D3	0.17	SLC16A3	-0.53	KLB	0.09						USP35	0.11
		SGMS1	-0.83	SLC16A9	-0.08	KLC2	0.26						USP49	-0.12
		SGPL1	-0.1	SLC17A3	0.42	KLC3	0.25						USP51	-0.27
		SGSH	-0.23	SLC17A7	0.57	KLF1	0.32						UTP20	-0.55
		SH2B1	-0.33	SLC1A1	-0.17	KLF14	0.04						UVSSA	-0.05
		SH2B3	-0.09	SLC1A2	0.09	KLF16	-0.7						VASN	-0.07
		SH3D21	0.09	SLC1A4	-0.14	KLF5	-0.1						VDR	-0.37
		SH3GL3	0.06	SLC1A6	-0.09	KLF9	0.12						VGF	0.4
		SH3PXD2B	-0.24	SLC22A1	-0.09	KLHDC7A	0.22						VGLL2	0.12
		SH3TC1	0.25	SLC22A31	0.05	KLHDC7B	0.62						VILL	-0.02
		SH3TC2	0.02	SLC25A1	-0.89	KLHL14	0						VIM	-0.29
		SHANK3	-0.64	SLC25A13	-0.1	KLHL21	-0.4						VPS45	-0.32
		SHB	-0.07	SLC25A19	-0.21	KLHL25	0.16						VPS53	0.18
		SHC1	-0.18	SLC25A22	-0.32	KLHL29	-0.65						VTN	0.1
		SHISA2	0.14	SLC25A24	0.09	KLHL3	0.32						VWA5B1	0.06
		SHISA6	0.03	SLC25A26	-0.05	KLHL34	0						VWCE	0.65
		SHISA7	0.39	SLC25A45	0.1	KLHL36	-0.3						VWF	0.16
		SHROOM3	-0.23	SLC26A11	-0.05	KLHL40	0.44						WBP1L	-0.3
		SIAE	-0.11	SLC26A4	-0.03	KLHL42	-0.51						WDFY3	-0.22
		SIGLEC11	0.17	SLC26A4-AS1	0.08	KLK1	0.26						WDFY3-AS2	0.03
		SIK2	-0.13	SLC27A3	0.32	KLK15	0.24						WDFY4	0.35
		SIRT2	0.02	SLC27A6	-0.1	KLK2	0.25						WDR11	-0.1
		SIX2	-0.14	SLC29A2	-0.03	KLK3	0.29						WDR11-AS1	0.29
		SIX5	-0.57	SLC2A1	0.06	KLK4	0.38						WDR33	-0.25
		SIX6	-0.01	SLC2A11	-0.3	KMT2B	-0.21						WDR7	-0.53
		SKI	-1.48	SLC2A13	-0.34	KMT2C	-0.39						WDR76	-0.61
		SKIV2L	0.07	SLC30A5	-0.22	KMT2D	-0.11						WDR81	-0.13
		SLC11A1	0.39	SLC35F5	0.36	KNDC1	0.17						WDR90	0.03
		SLC12A2	0.04	SLC35G2	0.32	KREMEN2	0.29						WIPI2	-1.2
		SLC13A5	0.28	SLC36A4	-0.08	KRT13	0.11						WIZ	-0.13
		SLC16A7	-0.08	SLC38A1	-0.1	KRT17	-0.09						WNK4	0.13
		SLC17A2	-0.03	SLC38A5	0.29	KRT2	0.48						WNT11	0.19
		SLC17A9	0.56	SLC39A9	-0.22	KRT24	-0.06						WNT3	0.21
		SLC19A1	0.32	SLC43A3	0.31	KRT74	0.63						WNT5B	0.38
		SLC1A2	0.09	SLC45A3	0.15	KRT79	-0.07						WWC3	-0.51
		SLC22A17	0.14	SLC45A4	-0.25	KRT81	0.34						WWOX	0.08
		SLC22A23	0.17	SLC46A1	-0.2	KRT84	0.46						WWTR1	-0.29
		SLC22A7	0.56	SLC4A1	0.33	KRTAP8-1	0.2						WWTR1-AS1	0.47
		SLC25A12	-0.18	SLC4A2	-0.32	KSR1	0.04						XAB2	-0.15
		SLC25A16	-0.28	SLC50A1	0.19	L3HYPDH	0.11						XRRA1	-0.03
		SLC25A22	-0.32	SLC5A11	0.63	LAMA1	-0.28						YAP1	0.34
		SLC25A25	-0.83	SLC5A5	0.41	LAMA2	0.15						YJEFN3	-0.24
		SLC25A25-AS1	0.36	SLC6A1	0.16	LAMA3	0.04						YY1	-0.07
		SLC25A33	-0.06	SLC6A15	0	LAMA4	0.53						ZACN	0.8
		SLC25A35	0.15	SLC6A2	0.13	LAMA5	0.24						ZBTB18	0.17
		SLC25A37	-0.3	SLC6A7	0.02	LAMA5-AS1	1.12						ZBTB3	-0.3
		SLC25A4	0.03	SLC7A1	0.19	LAMB2	-0.22						ZBTB4	-0.71
		SLC25A41	-0.05	SLC8A3	0.52	LAMB3	-0.13						ZBTB45	-0.5
		SLC25A45	0.1	SLC9A3R2	-0.07	LAMB4	0.24						ZC2HC1A	-0.61
		SLC26A7	-0.08	SLC9A7	-0.3	LAMC3	0.11						ZC3H12A	-0.21
		SLC27A1	-0.19	SLC9B2	0.09	LAMP3	-0.6						ZC3H18	-0.71
		SLC27A4	-0.38	SLCO2A1	0.57	LAMTOR1	-0.56						ZC3H4	-1.07
		SLC27A5	0.24	SLFN11	-0.08	LARP4B	-0.28						ZC3HAV1	0.06
		SLC29A4	0.09	SLIT2	0.18	LATS2	-0.15						ZC3HC1	0.07
		SLC33A1	0.14	SLIT2-IT1	0.29	LAYN	0.36						ZCCHC2	-0.01
		SLC35A2	-0.12	SLITRK1	-0.08	LCAT	-0.09						ZCCHC24	-0.58
		SLC35A3	-0.04	SLITRK2	-0.04	LCN2	0.21						ZDHHC1	-0.57
		SLC35B2	-0.51	SLITRK5	0.35	LDB2	0.22						ZDHHC11	-0.68
		SLC35B4	-0.52	SMAD1	-0.37	LDHD	0.05						ZER1	-0.07
		SLC35E4	-0.3	SMAD1-AS2	-0.11	LDLRAD4-AS1	0.05						ZFHX3	-0.21
		SLC35F6	-0.51	SMAD2	-0.12	LDLRAD4	0.2						ZFR2	0.06
		SLC37A2	0.23	SMAD6	0.08	LEFTY1	-0.06						ZIC3	0.44
		SLC37A3	-0.67	SMAGP	0.07	LEFTY2	0.44						ZIC5	0.3
		SLC38A1	-0.1	SMARCA2	-0.29	LEMD2	-0.37						ZKSCAN1	-0.61
		SLC43A2	-0.44	SMARCE1	0.3	LEMD3	-0.08						ZMAT1	0.05
		SLC44A1	-0.25	SMG7	-0.31	LENG8	-0.47						ZMYND8	-0.17
		SLC48A1	-0.29	SMG7-AS1	0.31	LENG9	0						ZNF114	-0.27
		SLC4A3	0.58	SMIM1	0.36	LETM1	-0.78						ZNF174	-0.25
		SLC4A8	0.34	SMIM19	0.04	LEXM	0.41						ZNF2	-0.37
		SLC5A2	0.44	SMIM8	-0.2	LFNG	0.35						ZNF205-AS1	-0.01
		SLC6A6	-0.19	SMPDL3A	-0.25	LGALS4	0.55						ZNF205	0
		SLC7A5	-1.66	SMTN	-0.28	LGI2	0.22						ZNF219	-0.08
		SLC7A8	0.49	SMTNL2	0.31	LGI3	0.11						ZNF264	-0.11
		SLC8A3	0.52	SNAI2	-0.96	LGI4	0.04						ZNF276	-0.23
		SLC8B1	0.2	SNAP91	0.5	LGR6	0.79						ZNF296	0.08
		SLC9A7	-0.3	SNCB	0.07	LHX1	-0.87						ZNF316	-0.18
		SLF2	-0.32	SNRPD2	-0.21	LHX6	0.3						ZNF319	-0.04
		SLITRK5	0.35	SNUPN	0.07	LIG1	-0.48						ZNF362	-0.57
		SLU7	-1.04	SNW1	-0.06	LILRA6	-0.05						ZNF365	0.52
		SLX4IP	-0.15	SNX10	0.02	LILRB2	0.28						ZNF385B	-0.18
		SMAD2	-0.12	SNX30	0.1	LILRB3	0.91						ZNF423	-0.16
		SMARCA4	-0.23	SNX9	-0.3	LILRB5	0.53						ZNF462	-0.2
		SMARCB1	0.31	SOCS1	0.04	LIME1	0.3						ZNF467	0.33
		SMARCC2	-0.3	SOCS5	-0.22	LIN28B	0.24						ZNF469	0
		SMARCE1	0.3	SOGA3	0.09	LINGO1	0.11						ZNF486	0.22
		SMC5	-0.36	SOWAHA	0.08	LINGO1-AS2	0.12						ZNF500	-0.59
		SMC5-AS1	0.14	SOX1	0.2	LINGO1-AS1	0.28						ZNF503-AS1	-0.74
		SMG9	0.09	SOX13	-0.03	LINGO2	-0.05						ZNF503	0
		SMIM24	0.35	SOX17	0	LINGO3	0.37						ZNF503-AS2	0.08
		SMO	-0.12	SOX30	-0.03	LIPC	0.17						ZNF513	-0.5
		SMU1	-0.46	SOX7	-0.08	LKAAEAR1	0.34						ZNF516	-0.37
		SMURF1	0.02	SP3	0.1	LLGL1	-0.14						ZNF575	0
		SNAP23	-0.42	SPACA4	0.31	LMBR1L	0.08						ZNF576	-0.63
		SNAP29	-0.23	SPAG7	-0.02	LMF2	-0.06						ZNF579	-0.11
		SNAPC3	0.33	SPAST	-0.31	LMNA	-0.35						ZNF598	0.11
		SNCB	0.07	SPATA20	0.15	LMNTD2	0.13						ZNF628	-0.78
		SNRNP70	-0.28	SPATA2L	0.19	LMO7	-0.15						ZNF671	0.23
		SNRPD2	-0.21	SPATC1L	-0.36	LMOD2	0.21						ZNF688	-0.07
		SNX12	-0.03	SPATS2L	0.85	LMTK2	-0.07						ZNF703	-0.21
		SNX17	-0.3	SPCS1	-0.37	LMTK3	-0.24						ZNF777	-1.11
		SNX20	0.39	SPECC1	-0.55	LMX1B	0.64						ZNF831	0.19
		SNX22	0.62	SPEN	-0.3	LONP1	-1.03						ZNF865	0.17
		SNX33	0.38	SPG7	-0.21	LOXL1	-0.04						ZNFX1	-0.53
		SOCS4	-0.15	SPHK2	-0.01	LOXL1-AS1	0.06						ZNHIT2	-0.9
		SOCS6	0.55	SPI1	0.32	LOXL3	-0.09						ZP1	0.04
		SOGA1	-0.07	SPIRE1	0.01	LPAR2	-0.29						ZSCAN18	-0.5
		SORCS2	0.15	SPON2	0.43	LPAR5	0.18						ZSWIM6	-0.4
		SORCS3	-0.21	SPRED2	-0.13	LPAR6	-0.03						ZYX	-0.62
		SORCS3-AS1	0.14	SPRTN	-0.04	LPCAT3	-0.44						ZZEF1	-0.03
		SOST	0.51	SPTAN1	-0.46	LPO	0.51
		SOWAHA	0.08	SPTBN1	-0.11	LRBA	-0.15
		SOX10	0.24	SPTLC1	0.03	LRCH1	0.24
		SOX11	0.09	SQLE	-0.32	LRCH3	-0.44
		SOX12	-0.53	SRA1	-0.2	LRFN1	0.31
		SOX21-AS1	0.08	SRF	-0.39	LRFN2	0.22
		SOX21	0.13	SRR	-0.03	LRFN4	-0.75
		SOX4	-0.35	SRRM3	0.19	LRIF1	-0.1
		SP8	-0.07	SRSF6	-0.12	LRIG2	-0.16
		SPAG9	-0.28	SS18L2	-0.14	LRIT1	0.56
		SPATA13	-0.03	SSPN	0.09	LRP1	0.27
		SPATA33	0.02	SSTR1	0.08	LRP3	-0.07
		SPATS2L	0.85	ST14	0.47	LRP4	-0.19
		SPC24	-0.52	ST20	-0.25	LRP5	-1.18
		SPDEF	0.58	ST20-AS1	0.09	LRR1	0.12
		SPEF1	-0.08	ST3GAL2	-0.88	LRRC10B	0.97
		SPEG	0.41	ST3GAL4-AS1	-0.49	LRRC32	0.54
		SPG7	-0.21	ST3GAL4	-0.04	LRRC37A3	-0.49
		SPHK2	-0.01	ST3GAL6	-0.05	LRRC37B	-0.26
		SPI1	0.32	ST6GAL2	0.1	LRRC4	0.16
		SPIDR	-0.86	ST6GALNAC2	0.69	LRRC41	0
		SPIN3	-0.6	ST7	-0.68	LRRC43	0.27
		SPNS2	0.02	ST7-OT4	-0.15	LRRC4B	0.12
		SPPL2B	-0.08	ST7-AS2	0.07	LRRC52	0.39
		SPRN	1.26	ST7-AS1	0.14	LRRC61	-0.06
		SPRYD3	-0.1	ST7L	-0.13	LRRC66	0.36
		SPTAN1	-0.46	STAC2	0.69	LRRC71	0.15
		SPTBN1	-0.11	STAG2	-0.04	LRRC74A	0.14
		SPTLC3	0.31	STAG3	-0.23	LRRC8A	-0.41
		SQSTM1	0.04	STARD5	0.08	LRRC8B	-0.23
		SRCAP	0.09	STARD6	-0.11	LRRK1	-0.11
		SRCIN1	0.74	STARD9	0	LRRN2	-0.05
		SREBF1	-0.22	STAT1	0.06	LRRN4	0.31
		SREBF2	-0.79	STAT5A	0.11	LRRN4CL	0.09
		SRGAP1	-0.56	STC2	-0.24	LRSAM1	-0.05
		SRL	0.26	STEAP4	0.07	LSM11	0.22
		SRM	-1.12	STIL	-0.14	LSR	-0.17
		SRPX2	0.1	STK11	-0.15	LSS	-0.17
		SRRD	-0.09	STK24	-0.1	LTB4R2	-0.39
		SRRM3	0.19	STK25	-0.77	LTBP2	-0.29
		SRRT	0.03	STK33	0.04	LTBP3	-0.31
		SS18	-0.12	STOX2	-0.23	LTBP4	-0.35
		SSBP2	-0.13	STRADA	-0.34	LTN1	-0.34
		SSH1	0.01	STRBP	-0.26	LY6D	0.78
		SSTR2	0.11	STRN4	-0.56	LY6H	0.38
		ST18	0.24	STT3A	-0.13	LY75	-0.15
		ST3GAL2	-0.88	STT3B	-0.22	LYL1	-0.28
		ST3GAL5	0.23	STUB1	-0.2	LYPD3	0.14
		ST6GAL1	0.17	STX17	-0.44	LYPD5	0.18
		ST6GAL2	0.1	STX17-AS1	0.32	LYSMD2	0.4
		ST7	-0.68	SUMO4	0.22	LZTS1	0.25
		ST7-OT4	-0.15	SUOX	-0.12	LZTS1-AS1	0.62
		ST7-AS2	0.07	SUPT20H	-0.31	LZTS3	0.25
		ST7-AS1	0.14	SUSD1	0.04	MACROD1	-0.16
		ST8SIA2	0.31	SUV39H1	-0.33	MADCAM1	0.42
		ST8SIA4	0.03	SUV39H2	0.12	MAEL	0.2
		STAC2	0.69	SV2B	0.21	MAF	0.02
		STAMBPL1	0.51	SYCE1	0.31	MAFB	0.17
		STAT1	0.06	SYNE2	-0.04	MAFK	0.23
		STAT5B	-0.29	SYS1	0.05	MAGED1	-0.21
		STAU2	-0.11	SYT17	-0.17	MAGED2	0.11
		STAU2-AS1	0.47	SYT5	0.79	MAGEE1	0.35
		STEAP3	-0.15	SYT7	0.29	MAGEL2	0.14
		STIM2	-1.28	SYT8	0.09	MAGI1	-0.03
		STK17B	-0.38	SYTL1	-0.15	MAGI2	-0.16
		STK32C	-0.29	SYTL4	-0.37	MAGI2-AS2	0.02
		STK4	-0.2	TACC2	-0.35	MAGI2-AS3	0.07
		STK4-AS1	0.41	TADA3	-0.42	MALT1	0.1
		STRADA	-0.34	TAF12	-0.43	MAMDC4	-0.3
		STRBP	-0.26	TAGLN	-0.2	MAML1	-0.67
		STRN4	-0.56	TAGLN2	0.15	MAML2	0
		STXBP1	0.16	TBC1D14	-0.37	MAN1B1-AS1	-0.31
		STXBP2	-0.26	TBC1D17	-0.65	MAN1B1	-0.27
		STXBP4	-0.15	TBC1D4	-0.23	MAN1C1	0.12
		SUFU	-0.27	TBCCD1	-0.33	MAN2A1	-0.08
		SUGT1	0.04	TBCK	-0.24	MAN2A2	-0.32
		SULT1C4	0.13	TBL1XR1	-0.22	MAN2B1	-0.25
		SURF6	-0.14	TBL1Y	0.07	MAN2B2	-0.21
		SUSD6	-0.66	TBL3	0.19	MAN2C1	-0.08
		SVOP	0.27	TBRG4	0.03	MANEAL	-0.66
		SYCE1	0.31	TBX15	0.11	MAP10	-0.04
		SYCE1L	0.02	TBX20	0.03	MAP1A	0.48
		SYN3	0.33	TBX3	-0.22	MAP1S	-0.46
		SYNE1	0.18	TBXAS1	0	MAP2K1	-0.27
		SYNGAP1	0.04	TCEA2	-0.02	MAP2K3	-0.92
		SYNGR3	0.69	TCF4	0.09	MAP3K10	0.23
		SYT11	0.07	TCF7	-0.09	MAP3K6	0.13
		SYT5	0.79	TCP11	0.29	MAP3K8	-0.22
		SYT7	0.29	TCTEX1D2	-0.21	MAP3K9	-0.22
		SZT2	-0.17	TDRKH	-0.21	MAP4K2	-0.64
		TACC2	-0.35	TEAD4	-0.74	MAP4K3	-0.2
		TACC3	-0.07	TELO2	-0.08	MAP4K4	-0.23
		TADA2B	-0.5	TENM4	0.21	MAP4K5	-0.06
		TADA3	-0.42	TESC	-0.39	MAPK13	-0.16
		TAF5L	-0.57	TET1	-0.12	MAPK4	0.39
		TAF6	-0.34	TET2	-0.28	MAPK7	-0.37
		TAF8	0.07	TEX29	0.22	MAPK8IP1	0.46
		TAGLN	-0.2	TEX36	0.19	MAPK8IP2	0.06
		TANC2	-0.54	TEX36-AS1	0.21	MAPK8IP3	0.24
		TAPBP	-1.89	TFAP2E	0.28	MAPKBP1	-0.03
		TATDN2	-0.25	TGFBR2	-0.13	MAPT	0.09
		TBC1D10A	-0.32	TGFBR3	-0.03	MAPT-AS1	0.25
		TBC1D10C	0.21	THADA	-0.26	MARCKS	-0.17
		TBC1D13	-0.85	THAP6	-0.09	MARK4	-0.52
		TBC1D14	-0.37	THOC5	-0.01	MARVELD1	-1.65
		TBC1D16	-0.11	THOP1	-0.44	MARVELD3	0.14
		TBC1D17	-0.65	THRB	0.29	MAST1	0.28
		TBC1D22A-AS1	0.05	THTPA	-0.45	MAST2	-0.57
		TBC1D22A	0.11	THUMPD3	-0.3	MAST3	0.11
		TBC1D31	-0.22	THUMPD3-AS1	0.05	MAST4	0.11
		TBC1D7	-0.25	TIFA	-0.36	MATK	0.04
		TBCC	-0.56	TIGAR	-0.23	MATN2	-0.15
		TBL2	-0.25	TIGD1	-0.48	MAU2	-0.44
		TBL3	0.19	TIGD5	-0.56	MAVS	-0.39
		TBR1	0.08	TIGD7	-0.97	MBD1	-0.16
		TBXAS1	0	TIMELESS	-0.44	MBD3	-0.49
		TCEA2	-0.02	TIMM23	-0.25	MBD4	-0.51
		TCF19	-0.25	TIMM50	-0.2	MBNL1	-0.12
		TCF21	0.14	TLE1	-0.01	MBNL1-AS1	0.03
		TCF25	-0.24	TLE2	-0.17	MBNL2	-0.24
		TCF3	-0.69	TLE3	0.2	MBNL3	-0.08
		TCF7L2	-0.14	TLR9	0.38	MBOAT1	-0.75
		TCL1A	0.46	TM9SF1	-0.16	MBP	0.2
		TECPR2	-0.27	TMCC2	0.39	MBTPS1	-0.92
		TENM4	0.21	TMEM116	-0.17	MCAT	-0.72
		TERF2	-0.32	TMEM123	0.4	MCF2L2	0.09
		TERT	0.19	TMEM129	-0.25	MCHR1	0.32
		TET3	0	TMEM131	-0.06	MCL1	-0.43
		TEX14	0.51	TMEM132D	0.21	MCM5	-0.44
		TEX35	0.55	TMEM147	0.06	MCM7	-0.37
		TFAP2A-AS1	-0.25	TMEM147-AS1	0.25	MCMBP	-0.24
		TFAP2A	-0.24	TMEM14C	0.14	MDGA1	0.26
		TFAP2C	-0.54	TMEM151B	0.29	ME3	-0.1
		TFCP2L1	0.12	TMEM170B	-0.67	MED10	-0.08
		TG	0.26	TMEM185A	0.2	MED12	0.03
		TGFBR3	-0.03	TMEM199	-0.21	MED14	-0.51
		TGIF2	-0.17	TMEM200A	0.11	MED16	-0.77
		TGM7	0.24	TMEM200B	-0.92	MED17	0.03
		THAP3	0.18	TMEM204	0.27	MED18	-0.24
		THEM4	-0.21	TMEM217	0.61	MED24	-1.68
		THOC5	-0.01	TMEM232	0.01	MED26	-0.12
		THRA	0.09	TMEM251	-0.19	MED29	-0.53
		TICRR	0.29	TMEM30B	0.15	MEF2D	-0.29
		TIFAB	0.04	TMEM47	0.24	MEFV	0.22
		TIGD5	-0.56	TMEM51	0.08	MEGF11	0.1
		TIMM13	0.15	TMEM51-AS1	0.34	MEGF6	0.23
		TIMM44	-0.31	TMEM59	-0.05	MEGF8	-0.33
		TIMM50	-0.2	TMEM61	0.56	MEGF9	-0.19
		TIMM8A	-0.55	TMEM63C	0.04	MEI1	0.2
		TJAP1	-0.71	TMEM70	-0.16	MEIKIN	0.04
[truncated: 1,842 more rows]

## Sheet: snc886-3p_SEED_associated_AGO
	Total transcripts	134	479	215		117	609	648		102	643	599
	down regulated 1,25FC	24	156	84		16	161	157		23	151	133
	%	17.9104	32.5678	39.0698		13.6752	26.4368	24.2284		22.549	23.4837	22.2037
		complementary seed snc886-3p 6-mer 2-8nt				complementary seed snc886-3p 6-mer 2-8nt (2m)				complementary seed snc886-3p 6-mer 2-8nt (2m)
		ACCCGC				AACCCC				AGCCAC
		5UTR	CDS	3UTR		5UTR	CDS	3UTR		5UTR	CDS	3UTR
		ACTB	FAM89B	SHC1		ATF4	AXL	DHCR24		NR2F2	KIF1C	FLOT2
		NUP153	PRRC2A	ERF		ERBIN	PRRC2A	EMC10		FUT8	TLN1	MAPK1IP1L
		RBBP7	TGM2	DBNDD1		VASP	ACTB	USP22		SLC5A6	KMT2D	CAPN1
		DCAF12	LMNA	CTXN1		ZC3H11A	CLUH	SZRD1		AZIN1	BRD4	REPIN1
		CDR2L	VIM	JUND		NTPCR	PTPRS	MLF2		PHF13	PRRC2A	UCHL1
		ALDOA	COA4	SFN		PRKD2	KHSRP	CARM1		S100A11	SEC16A	RBMS2
		AHNAK	CAPN1	PITX1		MAGEF1	SRRM2	HMGA1		ERBIN	ARHGAP17	TMSB10
		ANTXR1	EHD1	EPN1		BAZ2A	CRIM1	NCS1		STAT6	EEF2	FSCN1
		LRFN4	CMPK1	DGAT1		HMGN2	AGRN	NACC1		NIPBL	ARID1A	MAFG
		TTPAL	BRI3	CERS2		NFAT5	NFIC	PA2G4		RTL10	NUP214	F11R
		NCL	ADAM15	GRAMD1A		SEZ6L2	MYH9	TMBIM6		AL135905.2	BAG6	NCSTN
		ALCAM	MFSD12	ZNF264		DYNLL1	PSMD3	DCAF7		USP9X	FAM83H	ATP5F1D
		OSMR	MMACHC	FURIN		LRFN3	ACTG1	DIAPH1		PPP1R10	APP	TAPBP
		TIMELESS	EGR1	SOX12		LRRK1	ARHGEF17	CPSF7		PPP4R3A	SPEN	RHOF
		LRRC59	TAF8	ZDHHC19		POM121C	CDC42BPB	ZFP36L1		TMEM86B	KMT2B	NFE2L1
		S100A11	CTBP1	ZBTB22		TMEM51	HUWE1	ANTXR1		TRIM39	MAP7D1	CCDC124
		RAB43	BTF3	PLLP		AP3B1	KIF1C	EXTL3		TUT4	CIC	CHPF
		FAM120A	LSR	LDOC1		C1orf122	FAM168B	FBXO46		ABRACL	FAM129B	CTSB
		ATP2B4	KIFC1	MBD3		DLGAP4	BCL9L	MGAT5		PISD	LRRC59	NIPSNAP2
		CXCL1	RAB5C	TNFAIP1		FKBP10	KMT2D	FAM167A		RPL10	PPRC1	RNF187
		EMB	SLC1A5	LRATD2		GSPT2	CIZ1	RNF44		SLC3A2	CHD8	CPM
		SLC39A9	DGKD	SH2B1		MN1	ACTN4	EPHX1		UBE2H	NCOR2	DHCR24
		VARS	SAC3D1	DNAJC30		ARF4	SREBF2	LMNB2		ZNF664	SEMA4C	UBXN6
		CCDC110	MARVELD1	TSPAN9		BICD1	POGZ	B4GALNT1		ATP8B1	XRCC1	CD74
		CIC	YY1	ST3GAL2		DDAH1	TBC1D10B	KMT5A		FBXL12	BIRC6	NRBP2
		VAMP7	MRPS12	SCAMP4		DLG4	RTRAF	CC2D1A		MCRIP1	EP400	RAB35
		DPH7	PTRHD1	DDA1		ENO2	CAP1	MEF2D		PKMYT1	PIGO	CDK16
		SDC1	SEC16A	TMEM161A		HEXIM1	ETV5	SH3KBP1		PSPN	ALAS1	XPO5
		SQLE	SLC25A6	CAMTA2		LUC7L2	MTCL1	TOB2		PTMA	CIT	AP4S1
		PPIF	FGFRL1	CANT1		MFSD11	MYBL2	PYGO2		RUNX1	MAPK7	CALCOCO1
		PPP2R5A	THAP7	SHB		MID1IP1	SEMA4C	RPL13A		SMARCA1	VGLL4	DNAJC5
		GP1BB	NECTIN1	TNPO2		SLC16A13	CDC25B	GPX3		TRIM69	DAG1	GIT1
		CFL2	FOXA1	TSC1		SLC25A35	MICAL3	KCTD13		BCL2L11	LMO7	GPRC5A
		S100A10	TIMP2	MAP4		ZFP42	RIPOR1	ZBTB4		CLDN3	TYK2	MNT
		SLC26A11	HMOX1	ARL2BP		ZNF467	ADGRL1	BAG1		DNAJB2	AHNAK2	PACS1
		ROCK1	CDKN2AIPNL	CSK		ANKRD36	PML	FSCN1		DPYSL5	NUFIP2	HADHA
		DUSP23	MAML1	SDHAF1		ATP8B3	CUX1	MGAT5B		GPR137	TNRC18	SLC7A1
		RAF1	MINPP1	TICRR		BMPR2	EP300	TOR4A		LMO4	DNMBP	ATP2B4
		NUDT3	PSMA7	CUL1		BZW1	NACC2	ZBTB22		MFSD11	FAM120A	EIF2S1
		NCOA7	MRFAP1L1	MELTF		CCDC85C	PLD3	ATRN		MID1IP1	HIPK3	EIF3I
		ELOVL5	TIGD5	PPP4R3B		CIC	PRKDC	GNAI2		PLSCR3	INCENP	GATD1
		COBLL1	UBQLN4	ABR		COLCA2	FASN	MCL1		PRR19	NAGLU	NACC1
		BTG2	NCOR2	SLC43A2		CTH	MAST4	NUB1		PTPRG	SOX13	PRKAA1
		AKAP1	PLCB3	SHISAL1		DLC1	OLFML2A	OS9		RANGAP1	TNRC6C	TMED10
		PGM1	HELZ2	DPYSL2		EHD2	HSPA5	PCBP1		SERF2	TSC22D1	TTC28
		EPAS1	CDC42EP2	KLC2		GABARAPL1	KAT2B	SLC48A1		SLC30A7	ADCY6	BACE2
		DERPC	MAPK8IP1	KLF7		GSTO1	MED13L	ANP32B		STIM1	ASPM	ECE1
		PRDM8	LYSMD2	PROX1		ITPR1	MKI67	BSG		STRN4	COL12A1	EVC
		SCRN1	FAM83A	NOP14		KDM6A	MKNK2	CS		UBE2D3	FTL	HPS1
		PPM1A	RFLNB	PTK7		LAMB2	PIEZO1	GIPC1		VPS37A	KLF10	PDXK
		CDC25A	DNM2	TET3		MAP3K20	PPP1R15A	RAB11B		ZBTB1	CAMSAP1	PITPNM3
		TNC	CYP24A1	HIC2		MTMR11	ATP1A1	B4GALT5		ZNF569	DMWD	RFT1
		SLC9B2	TLN1	ERAP1		PPIB	CHD8	DCAF8		ABCA3	TRIM28	SGPL1
		KLHL29	MRPS34	PDXK		PRPF40A	MTOR	DVL1		AC010605.1	CABLES1	SLC25A23
		CHMP2B	PHLDA2	FOXP4		RTN4R	YEATS2	REEP4		ALDOA	COBL	WBP2
		ZFAND5	P4HA2	SLC48A1		SLC39A9	ZBED6	RPS6KA2		ANKIB1	HUWE1	ADAM19
		MYBL1	DLX4	FBXL16		SPATA22	ZDHHC12	TIMP2		ATM	MICALL2	ANKRD33B
		F3	PTPRF	MKNK2		STAG2	AC124319.1	TRAM2		ATP1B1	PHLDB1	ANTXR1
		TPBG	LAMB3	GPC1		SUMO1	ACLY	ZYX		BACE1	RHOBTB2	ATF7
		PERP	KLF16	TNK2		SUPT7L	CCDC80	PRKCA		BMPR2	SCRIB	CYP20A1
		PNPLA3	ZBTB4	NXN		TLE1	DUSP5	PXN		CD2AP	UBA1	DCTD
		SMAD2	TSPO	AP001931.1		UBE2E3	EP400	RAB5C		CHST11	APBB2	DPP9
		ATP6V1E1	EMC3	FBXL19		UBE2I	HSPG2	SPRYD3		COASY	ARHGAP1	EVPL
		MYD88	AHDC1	LYPD1		UBL3	MDH2	UBL4A		CRACR2A	CELSR3	FUT10
		ADAM17	HMOX2	FXYD5		YWHAZ	PRRC2C	ERC1		CTNNBIP1	CLTC	GDE1
		FTL	GPBP1L1	REEP2		ZNF217	SETD1B	LSM2		DEDD	KMT2A	MAP2K7
		VEGFC	PGAM5	FYTTD1		AC092073.1	SF3B3	MIDN		EXO1	NAV1	MFSD12
		ZBED3	PRRC2B	CSF1		ACP6	TNRC6B	SMYD5		FN1	OASL	MSN
		COTL1	SELENON	SYT7		AKIRIN2	TULP4	SRF		FOXE1	PRPF8	RAB5C
		ARID4B	GRN	FAM3A		AKT2	AIP	ZNF609		IRS2	R3HDM1	SHISAL1
		DNAJC21	TPRN	CAMK2G		ARL2BP	BLCAP	AKAP13		KAT7	RAI1	URM1
		TMEM131	RPH3AL	ZYX		ATP5PF	CSNK2A3	BRD1		LGR4	SEZ6L2	ZFYVE27
		PCBP2	LONP1	RAB3B		B3GAT3	FBRSL1	CLIP2		LMNB1	ZNF618	ACOX1
		PAM	TEAD4	AJM1		C21orf58	PCNX3	DBF4B		LMO3	ANGEL1	ESYT1
		MEX3B	FBRS	AP000944.2		CDYL	RAVER1	GRB2		LZTS2	ANKS1A	GNA11
		SCRIB	GRPEL1	EEF1AKMT3		CSNK1A1	YJU2	GTPBP1		MARCH9	ATF6B	HGH1
		AP3B1	ABHD8	SELENOH		DBP	ABL1	ITM2C		MC1R	DIDO1	KCTD2
		NAT14	CHPF	LARP1		DDX39B	AP1B1	MOB3A		MFSD5	ELFN2	MAPKAP1
		C12orf75	RBM14	EVC		EEF1D	ARNT	PIN1		MPHOSPH9	FAM83D	METTL9
		GAL	SFXN5	MAN2B2		FAM102A	ASXL2	PPP2R1A		MPPE1	ITGB4	NFIX
		ADGRL1	BCL3	PDK2		HMBOX1	AXIN1	PTBP1		NFATC4	KIAA0100	OS9
		OGA	ACTN4	THRA		HNRNPC	CAD	TMEM8A		NUAK1	MDH2	SH3GL1
		TARS	RPLP2	CHD6		HOXC4	DAXX	CBX6		NUDC	MFHAS1	TBC1D13
		RHOA	SNX8	PHACTR4		HPCAL1	KDM6B	CHAC1		PCBP1	MYH9	TMEM104
		SLC35F5	SERTAD1	LMNB2		HTATIP2	KIRREL1	DOT1L		PPP2R5E	PPP6R1	TRIOBP
		JUNB	SRA1	RAB40C		IER2	MAPKAPK2	LHFPL2		PRR14	PUF60	WDFY2
		MFF	TNRC18	RAB7B		ITM2B	MAZ	MOCS2		RRM1	PUS1	ZDHHC7
		TNFSF13	AGRN	MPRIP		KIAA0232	MYO10	NIPSNAP1		S100A6	RREB1	BAHCC1
		TADA3	CTSF	CSAD		LTBP1	PLCB3	PATL1		SEC13	SF3B4	CCN1
		CBX3	PARD3	MAPRE3		METTL21A	PRR12	RFLNB		SH2B1	SFPQ	CDK10
		MAPKAPK2	PGRMC2	ATF7		METTL4	SHANK3	ZNF251		SLC10A3	SP2	DESI2
		UBE2M	COLGALT1	MNT		NAA80	TTBK2	ADAM19		SLC22A31	VARS	GAA
		SEPHS1	ARHGAP33	CENPB		NAP1L1	AP3D1	ADD2		SPAST	ZNF513	IL4R
		RBPMS2	FOS	FAM168A		NR4A1	GRB7	COL6A1		TAGLN	ZNF652	KPNA6
		PMEPA1	SLC2A6	FAM167A		PIGP	HTT	DCTD		TAOK3	ARPC2	MAPRE3
		NAA15	SIMC1	MSI1		PPP2R5B	RAD23B	DMWD		TFPI	CCDC80	MGRN1
		NR3C1	ZER1	MAPKBP1		PPP3CB	SDC1	FOXK1		TMEM205	CLUH	MKNK2
		TCAF1	IGFBP4	FAM83G		PXMP4	SH2D5	LARS2		TRIM7	DOT1L	MRPS23
		ICAM5	SEZ6L2	EXOC7		RASD1	SUPT5H	MDFI		TTC9C	GRINA	NCEH1
		ASIC1	FASN	SHANK3		RBBP6	TSPAN17	METRN		UBL5	HSPG2	NME4
		PIM1	UBA1	AC019257.8		SCLT1	UBR4	RBM42		UBR2	MED25	NUDCD3
		KCTD15	APH1A	MAGIX		SLC1A4	ZNF358	SLC9A1		YWHAB	PCNT	POLR2E
		TMCC2	WDR34	CCDC127		SLC25A51	AC022966.1	TAOK1			PIEZO1	PROSER2
		PAIP1	CBX6	ZFP41		SLC35G2	AKAP2	TOLLIP			PLXNA1	RAB10
		ZCCHC2	TBC1D14	MXD4		SLC4A4	BCL9	AC093512.2			PPARGC1B	RCAN3
		ARNTL	DCAF10	GSK3B		SMOC1	CLCN7	ACTR1B			PPP1R18	RFWD3
		CEP250	AHRR	PEX26		ST6GALNAC4	DMTN	AP4S1			QPCTL	SLC7A5
		GAB1	TXNDC5	SMURF1		STAG1	DROSHA	ATP2B4			SERTAD2	SOGA1
		ARHGEF25	NBEAL2	TGFBR3L		STAT1	EFTUD2	CACNB3			SYNE1	SOX12
		CNTROB	CCNK	TCF3		STK11	EPN2	FAM222B			TNC	TBL3
		HECTD1	CDA	IPO5		TIAF1	GAA	FBXL18			TRERF1	TEAD2
		ACAA2	PLK1	ATP7A		TNC	GTF3C1	GADD45B			WRNIP1	THRA
		TBL1XR1	PLPP2	TJAP1		TNFRSF10B	IFITM3	RAB11FIP5			YEATS2	TRIM8
		DEAF1	KIAA1522	C17orf51		TRIM46	IRS2	RAB3B			ZNF646	YWHAE
		BICD1	PCNX3	SIK2		TUBA1B	LMF2	RXRA			ZNF746	ARF1
		PPP1CC	WDR76	QSOX2		ZNF677	MAP3K9	SPIRE1			AGAP3	CDCA5
		UBQLN1	SLC3A2	RAB22A		ZNF860	MLEC	TAPBP			CDT1	CFLAR
		RPS27A	NUP188	PRKRIP1			NOTCH1	ANKRD13B			ELOA	COA1
		USP38	C19orf25	APOBEC3C			PAK1	ARRB1			FCHSD2	CTBP2
		MFSD10	SRRM2	ARF1			PNPLA6	ASIC1			GDF11	CTDSPL
		HDAC4	IDUA	KDELR2			RRM2	ATP13A1			HCN3	CYP26B1
		CCDC50	GPS2	DGKZ			SACS	C1orf159			HIST1H1B	ITGA3
		CENPBD1	P2RY6	MICAL3			SFN	CANT1			HIVEP2	KDM5C
		FTSJ3	EEF1A2	KIAA1549			SH3BGRL3	CTDNEP1			IGF2R	KLF7
		MDC1	EEF2KMT	SEC14L1			SLC39A1	DVL3			MTCL1	LDLRAD3
		TLE3	KCNK15	NDUFA4			SPTAN1	ELFN2			NBAS	LMTK2
		PITPNC1	FZR1	ID1			TNIP1	HM13			NEO1	MAN2B2
		HOMER1	PLEKHN1	VWA1			ZNF207	HP1BP3			PI4KA	MXD4
		POLL	BRD4	NFIX			ZNF219	LYRM7			RFX1	NECAP2
		SOCS5	TRIM7	FAF2			AHNAK2	MYPOP			RUSC2	NENF
		PTK2	C1orf56	CEMIP			ARID1A	NCOA3			SAT1	NSD2
		MEIS2	CAPN2	UGGT1			AVPI1	PEX14			SCAF4	OSMR
		HEXIM1	LPAR2	CCL28			DST	PTK7			SETD1A	PCSK7
		ABCB9	PITPNM1	KIF13B			ETV6	SDHC			TXNDC11	PIMREG
			NPM3	RPRD1A			GALNT12	STAT3			VPS11	PPM1M
			HHIPL2	PIM3			GGA1	TNPO2			ZDHHC8	PTDSS2
			HIST1H2AM	ATP8B3			ID1	TPP1			ATF6	PXDC1
			SEPT9	GFER			IQGAP3	USP40			ATP6V0A2	RHOA
			YTHDF1	ZCCHC14			LMTK2	WAPL			ATP6V0C	RPL13
			CBX4	CASK			MAPK7	ZBTB47			BICRA	RTN4
			ABCA3	AGPAT3			MAU2	ANAPC15			BRI3	SLC6A9
			RAI1	EI24			MRPL54	C1orf115			CAP1	SMIM14
			PTX3	CCDC144A			NCOA6	CENPO			CDC42EP1	TIMP2
			PITPNM3	MKNK1			NSD1	CEP170			CEP170B	TK1
			SMOX	TNIP2			PHLDA2	CHPT1			DOCK6	TNS4
			ZBED4	TPPP			PRR14	DMPK			EPAS1	TOR4A
			CAVIN1	UBASH3B			RGS3	ELOVL5			ERF	TPCN1
			RERE	VPS37B			SGTA	GMPPB			FNDC3B	TSPAN14
			PLCD3	WDFY2			SLC7A1	GNB1			G6PD	UBN2
			TENT4A	WDR45B			SPEN	GNG7			GLI2	UROS
			PEX13	WNT5A			SPNS1	GYS1			HECTD4	VAV2
			GALNT11	WSCD1			TOPBP1	HADHA			ITGB5	VPS26C
			BEGAIN	ZBED1			WDR33	HDAC7			MLXIP	YIPF4
			DAP	ZDHHC1			XAB2	HIST1H2BC			MTF1	ZSWIM1
			LAMA5	ZDHHC18			ZFPL1	HOXC9			NCL	AC007040.2
			RHOT2	ZFAND3			ZNF236	ITPKB			NCOA6	AC137834.1
			LAMP1	ZNF395			ZNF362	JAK3			NFKB2	ADAMTS15
			TM7SF2	ZNF646			ANKRD13D	LUZP1			NR4A1	ARPP19
			PYGL	PRKAR1B			APH1A	MKLN1			PRKDC	ASF1B
			TNIP1	IRAK4			ARHGAP35	MRPL19			QSOX1	ATP6V0E1
			CDKN3	DIAPH1			ASNS	NPTXR			SMAD9	BNIP3
			HSP90AA1	ARHGEF9			BRI3BP	PALM			SMG7	C22orf39
			ATP6V0A2	RHOF			CPD	PEA15			SPTBN2	CBX5
			EEF2	IFNLR1			DAB2IP	PHF19			STK11IP	CCDC127
			SETD1B	CDON			DHX29	PSME3			TRMT2A	CNN2
			MBD1	DNAJC5			EEF2	RBM8A			USB1	CRB3
			MED16	SRGAP1			ESYT1	SLC35F6			USF3	CSNK2A1
			HOXA3	TMEM127			FAM83H	SUPT16H			ABCA7	CSRP1
			DMWD	IGF1R			FCHSD2	TSC1			ADIPOR1	DAB2IP
			CLCN7	SLC35B4			FGD1	UNC119			ANKRD29	DCTN1
			FLNC	ZFYVE28			FHOD3	XRCC3			AP5Z1	ECHDC3
			CPD	AC245033.1			FNBP1	ZBED3			BEGAIN	EGFR
			CHERP	RGMB			FOXO4	ZDHHC5			CCDC6	EMP2
			ABHD15	SLC27A4			GTF3C5	AC008878.2			CCDC9B	FBXL18
			TMEM219	TMEM170A			GTSE1	ADCY1			CD68	FBXL19
			SUSD4	STK4			HDAC4	AJM1			CRYBG1	FBXL20
			TBX3	TBC1D16			HLCS	AL358113.1			EGR1	FBXO2
			ZMYND15	IQCE			LAMP1	APOBEC3C			EP300	FOXM1
			LENG9	HIST2H2BE			MACF1	ARHGEF18			FOXRED1	GINS1
			LEMD2	WDR45			MAML1	ASCC2			HEXB	GLE1
			TAPBP	CALU			MARK2	BACE1			HIST1H2AH	GRAMD1B
			PNO1	BAHD1			MRPS18A	BMI1			IMP4	GTF3C4
			SURF2	TMEM102			MUC16	BRPF3			INTS1	HIST1H2AI
			SYPL1	GPR107			NEO1	C1orf198			KAT6A	HIST1H2BC
			PLIN1	AP3M2			PEAR1	C20orf27			KRBA1	HMG20A
			DNMBP	CELF1			PFN1	CARHSP1			LRFN3	ITPRIPL2
			ATP2A3	GINS4			PLCE1	CDR2L			MMP15	JMJD6
			ARNT	SPPL2B			PPM1H	CHMP1B			MTMR3	KCNIP3
			ZFHX3	FAAP100			REXO1	CHP1			MTSS2	KIF3A
			RAB11FIP5	NUFIP2			RNF111	CTDP1			NOTCH1	KLF13
			TLCD2	GPRIN1			RXRB	CTNNBIP1			NR4A2	KMT5C
			LRRC8A	GRAMD1B			SETDB1	DPM3			PLCB3	LDLRAP1
			EXOSC6	POLA2			SGSM2	EEF2K			PLEKHM2	MAP4
			OAF	AGO2			SLC19A1	EFNA3			POLD1	MAP4K2
			GTF3C4	FNDC10			SLC4A2	EIF3I			POLDIP3	MBD3
			SMAD4	IFNAR1			SYNPO	ERAP2			PPP1R37	MED22
			HIST1H2AG	SRRT			SYT17	FAM32A			RBM10	MELTF
			ZKSCAN1	LDB1			TAOK2	FAM83A			SCRN1	MTHFD1
			POGZ	KIRREL1			TMEM205	GUCD1			SETD2	NDUFA7
			KIF18B	ATP2A2			TRIM27	H6PD			SFN	NMT1
			IFI35	KRT80			TRIM28	HDGF			SH3PXD2A	NUDT5
			STX2	SGPL1			TTC31	HIP1			SMTN	PDGFB
			EDEM2	CDC42EP3			UBAP1	HSPBP1			SND1	PEX10
			MMP14	SLC7A5			UBE2O	IQCE			SRPK1	PGPEP1
			C3orf33	LPCAT3			UHRF1	ITCH			TASOR2	PTGES
			PWWP2B	CLDN4			URGCP	KANSL3			TJP1	PTPRJ
			ZNF703	DNAJB6			WFS1	KCTD12			TPBG	PTTG1IP
			SEMA6B	RANBP3			ZCCHC14	LPIN2			TRAM1	RBPMS
			FAM171A1	PLEKHG3			ZMIZ1	LRCH4			UNC45A	RETREG3
			LMTK2	LLGL1			ABHD12	LSS			WDR62	RO60
			CELSR1	PADI1			ACTR3B	LTBP2			WNK1	RPS6KA5
			CRKL	AL358113.1			ALS2	MPDZ			WWP2	SCN1B
			LEMD3	RBM33			ARHGEF11	MRPS27			ZBTB22	SCN8A
			CRYBG1	NCLN			ARMH3	MRRF			ZNF324	SLC9A3
			ZNF48	NIPBL			ATG2A	NCOA2			ZNF768	SNN
			SLC4A2				B3GNT2	NEURL1B			ADAM8	SPIRE1
			TMEM200C				C1orf116	NUCKS1			ADAMTS7	TINAGL1
			UBXN1				CACTIN	NUDT5			ANLN	TMEM189
			AP2A2				CASZ1	PCYOX1			ARHGEF10L	TMEM209
			STYXL1				CDHR1	PEX10			ATG2A	UBE2D4
			HDLBP				CUL7	PHLDB1			ATP11B	WNT9A
			CIZ1				CYTH3	PI4KB			ATRAID	XPNPEP3
			TTLL12				DGKZ	PIK3CA			ATXN1L	YIPF2
			PLCXD1				DHX16	PNPO			CAMSAP3	ZC3H7B
			RASSF2				DLX4	PPT2			CAPN2	ZNF367
			WDR70				DNMBP	PRRC2B			CBL	AC004706.3
			CASTOR1				EEF1A2	PURA			CCDC57	ACTB
			PPT1				ENKD1	RAB15			CCPG1	ADCY1
			NUAK2				GIT2	RDH11			CHD4	AL031708.1
			KMT2B				GNL1	RGMB			CLOCK	AMN1
			HOXC10				GRINA	RNF157			COL6A1	AP3M1
			TCF19				HGS	SDC3			CUL4A	ARF5
			AKAP17A				HJURP	SENP2			DCAF5	ATL3
			COL18A1				ILF2	SHISA5			DDX24	ATP7A
			ZNF367				INSR	SLC35E2B			EPPK1	BCAS4
			CA12				IPO5	SLC44A2			FGD1	BMP1
			SSRP1				KMT2B	SNX1			FLNB	BNIP1
			SNRNP200				LPCAT1	SOX12			FOXJ2	BRD3
			SIPA1L3				MAP1B	SRGAP2			FURIN	C11orf54
			IRAK1				MAPK1	SRPRA			GCN1	C1orf159
			TMC4				MINPP1	STAT5A			HIPK1	CD99L2
			LRRN2				MRPL40	STX16			HMGXB3	CDC42BPA
			MCM7				MYO19	TAB3			HOXA1	CDS2
			SLC25A39				NPDC1	TEAD1			IGDCC4	CEP89
			UHRF1BP1				NUP205	TEAD3			IL22RA1	CHRNB2
			LSM11				OPHN1	TNS3			IPO4	CLIC4
			TAF4				PAWR	TP53I11			LRRC8A	CLN8
			RNF19B				PHC3	TUBB4A			MED14	CYB561A3
			KANSL1				PKP3	UBL7			MED28	DDA1
			GTSE1				POGLUT3	VPS35			MYO10	DDB1
			FOXE1				PPP1R13L	VPS4A			NBEAL2	DNAJB12
			PKP1				PPP1R15B	ZDHHC8			NECTIN2	EBPL
			PLXNA3				PRPF8	ZNF566			NEMF	FAM124A
			NOC2L				RUNX3	A4GALT			NHS	FAM168B
			RHOBTB2				SAMHD1	AC068896.1			OPHN1	FOXK1
			ACTR1A				SCAF1	AC099811.2			PDCD2	FOXO1
			NUP210				SFPQ	AC124312.1			PLCD3	GOLPH3
			P2RY2				SNRNP200	ADAP1			PRR36	GTPBP1
			NCKAP1				SORBS3	AFF1			PUM2	HIST1H2BD
			PSMD4				STXBP5	ANO10			R3HDM2	HOXB6
			DUSP5				THSD4	AP5S1			RAP1GAP	HS6ST1
			PLXND1				TRERF1	APLP1			RRBP1	KCNAB2
			WASHC5				USP28	ARF3			RTN4R	KCNQ4
			SLC2A4RG				VPS72	ARHGAP19			SFRP1	KIF13B
			ZDHHC8				WDR77	ARIH1			TAB3	KPNA4
			ARID5B				YAP1	ATL3			TNPO3	LDLR
			NKX2-1				YWHAH	B3GALNT2			TOR2A	LETM1
			PHLDA1				ZMYND8	B3GALT6			TOR3A	LPCAT1
			ZNHIT2				ZNF462	B4GALT1			TYMS	LPGAT1
			POM121C				ABCC10	BCLAF1			UBTF	LPP
			CIT				AC010618.1	BRSK1			VPS37C	LUZP1
			MAGED1				ADCY3	C6orf89			WARS	LYRM7
			PRKAR2B				AEBP2	CAVIN1			WFS1	MAGED2
			MUC1				AHNAK	CECR2			ZBTB20	MAPRE2
			SF3B4				ANGEL1	CHST15			ZMYND8	MAU2
			HOXB3				ANKS1A	CLK2			ZNF318	MET
			PLAU				AP2A1	CNBP			ZNF524	METTL8
			TROAP				ARFGEF2	COA7			AATF	MIEN1
			SNX30				BACE2	CSNK2A1			ABHD15	MLX
			HSPG2				BCORL1	DCAF12			AC074143.1	MMP14
			HECTD4				BCR	DCP1A			ACOX3	MPP5
			UBXN6				BOP1	DDIT4			ADSSL1	MRPL30
			PRKD2				C20orf194	DDX19A			AGFG2	MRPL49
			MAPK8IP3				CAMSAP1	DERL1			AKAP12	MYCL
			CLU				CAMSAP3	DHRS11			ALAD	MYO1D
			TMEM94				CASC4	DLST			ANKRD12	NAIF1
			EPHX1				CASKIN2	DOCK5			ANKRD17	NDUFA4
			DDOST				CCDC88C	DSP			AP3D1	NDUFAF8
			GPRIN2				CDC5L	DTX4			ARSI	NDUFB5
			AASS				CEP170B	EHD1			ASH1L	NDUFS1
			ZNF486				CEP350	EXOC8			AVL9	NDUFV3
			FOXD1				CLBA1	EZH1			BICD2	NEDD8
			SLC39A7				COQ4	FAM131A			BRF1	NFASC
			RIN2				CPPED1	FBXL19			BSG	NT5DC1
			SBF1				CSPG4	FBXW5			CBX6	ORC2
			CNNM1				CTDSPL	FCHO1			CDC6	PACSIN2
			DHCR7				CUL1	FDXR			CEBPA	PAFAH1B2
			RAB3IL1				DCBLD2	FMNL3			CEMIP	PAICS
			GRSF1				DDOST	FZR1			CHD6	PAQR4
			SESN2				DEF8	GABPB2			CHD9	PDHA1
			ZNF385B				DIPK2A	GATAD2B			CLBA1	PDP2
			EPHA2				DNAH14	GDPD5			COL14A1	PDZD8
			INPP4A				DPYSL4	GGCX			COPG1	PGBD4
			RFX1				DRAP1	GNL3L			COQ8B	PHACTR4
			C6orf136				ERGIC3	GPSM1			COX7B	PLEKHM1
			ZNF316				FAAH	GPSM2			CRAMP1	PPAN
			ASAP2				FAM120A	GTF3C4			CTNNB1	PROSER3
			PRPF19				FAM209A	HAUS2			CYLD	PRR14L
			TESMIN				FAM214B	HIF1AN			DCAF1	PSAP
			PIAS4				FERMT1	HMGB3			DHX38	RAB15
			ZC3HAV1				FOSL1	HNRNPA3			DPY19L1	RAB4B-EGLN2
			NOC4L				FOXM1	HOXC8			DRAP1	RAC1
			MBTPS2				FREM2	HSF1			EGLN2	RANBP10
			PLEC				FTL	IDE			EIF2D	RDX
			GRIN3B				FTSJ1	IP6K1			EIF4A1	RIPK1
			ADCYAP1R1				FURIN	JADE2			EIF4A2	RNF26
			ADGRB2				GPC1	KDM5A			FKBP15	RNFT2
			GSDMD				GPR179	KIAA0930			FRYL	RTL6
			CLPTM1L				HCFC1R1	KIAA1958			FUCA2	RXRA
			SNPH				HNF1B	KIF13B			GAPVD1	SAE1
			MAVS				ID2	KLF16			GATA2	SAPCD2
			LTBP4				IGFALS	KSR1			GPATCH1	SELENON
			CYP1B1				INSIG1	LARP1B			H1F0	SEPT2
			MLLT6				KCNN1	LIX1L			HGS	SERINC5
			FAM234A				KHNYN	LRRC20			HINFP	SH3BP1
			KMT2D				KIF3B	MAN2A2			HIVEP3	SHB
			HIST1H2AB				KIFC1	MAP3K12			HSDL2	SLC25A11
			HIST1H2AH				LARP4B	MICB			HTT	SLC43A2
			SSPO				LARS	MINK1			ITGA6	SLX4IP
			TMEM8A				LIF	MKRN1			JUND	SNPH
			GPC6				LTBP4	MTA2			KAT6B	SNX8
			ADAMTS7				LYSMD1	MTA3			KIAA1522	SOAT1
			MGAT4B				MAP1LC3A	MTHFR			KIF26B	SREBF1
			GALNT2				MET	MTMR12			KIFC3	SYS1
			BICDL1				MFN2	MXD4			KRT19	TAGLN2
			SCAF4				MICALL1	NAGA			LRP1	TAOK1
			CDC25B				MOCOS	NDE1			MAN2A1	TEX261
			PYROXD2				NFRKB	NDUFV3			MAP3K9	TIAL1
			ZNF319				NR3C1	NECTIN2			MED13L	TIMM22
			PC				ODC1	NFE2L1			MFN1	TMEM256-PLSCR3
			TAF5L				OGDH	NPEPPS			MGAT1	TP53I11
			C6orf132				PACSIN2	NSD2			MLLT1	TPM4
			ARFGEF2				PAN2	NUDT15			MRPS2	TRAF7
			CERCAM				PARD6B	OAF			MYOF	UBAC2
			ZBTB38				PCID2	PCBD1			N4BP3	UBE3B
			HIPK2				PGP	PCSK7			NAPRT	VMA21
			ITGB4				PKN1	PFN2			NDFIP2	WDR55
			FNBP1				PLOD2	PGAM5			NDST1	WDR81
			ASMTL				PODXL2	PGK1			NHSL1	WDTC1
			KBTBD11				POLD2	PHF21A			NLRP12	XPO4
			KIF26A				POMGNT2	PIP5K1A			NOTCH3	ZBTB25
			CABLES1				PPP1R37	POLR3H			NPC1	ZDHHC18
			SYMPK				PRMT6	PPP1R12B			NSMF	ZNF417
			NR4A3				PTP4A3	PPP2R5A			NUB1	ZNF432
			RRN3				PTPRA	RAB23			NUMA1	ZNF467
			FIGNL2				RAB14	RAB30			NUP50	ZNF512B
			KDM2B				RAP1GAP	RETREG3			PBRM1	ZNF554
			GLS				RNF169	RHOF			PCLO	ZNF579
			C11orf95				RPRD2	RNF187			PCNX1	AAR2
			KHNYN				SCYL2	RPRD1A			PCNX3	ABCC1
			DOCK6				SEPHS1	SAPCD2			PDHX	ABHD4
			ARHGEF10				SETD1A	SART3			PDIA4	AC011452.1
			HSPA12A				SHOC2	SCRN1			PERP	ACVR1B
			NOA1				SLAIN2	SELENOI			PEX13	ADIPOR2
			AKAP13				SLC25A3	SIK2			PGK1	ADM2
			LMF2				SMURF1	SLC27A4			PHF19	AK4
			UVSSA				SMURF2	SLC35C1			PNPLA6	AKAP17A
			TICAM1				SNRPN	SLC38A7			PODXL2	ALG2
			MYO9B				SRCIN1	SLC39A3			POLD2	ANO10
			ZNF219				SRSF2	SLC41A1			POLR2B	APOOL
			ADD2				STK32C	SMAP2			POLR3D	ARCN1
			RFX7				SYNJ2	SMIM14			PPP1R35	ARHGEF12
			RABL6				TAF2	SPAG5			PRCC	ARHGEF2
			MZF1				TANC1	SPTBN2			PRRX2	ARID2
			UBR4				TCF20	STRN4			PSMG2	ARNTL2
			JUP				TFEB	SUMO3			PTPRU	ARPIN
			MTSS2				TFIP11	SYTL4			PYCR1	ARRDC1
			STIM2				TICAM1	TEAD4			QRICH1	ASCC1
			TRIM56				TMEM164	TMEM268			RAB11FIP5	ASPHD2
			CUX1				TMEM255B	TPBGL			RAD54L2	ATG13
			UBTF				TOX2	TRPV3			RAPGEF1	ATP11A
			NFE2L1				TPCN1	TTC39C			REXO1	ATP8B3
			LOXL2				TRIM5	UBE2V2			RGL2	B3GALT6
			EP400				TRRAP	USP51			RHBDD3	B4GALNT1
			PANK4				TTC28	VPS26B			SBNO2	BCL3
			PFKP				UBAP2L	WRB			SESTD1	BLOC1S5-TXNDC5
			PCSK7				VARS	ZFP92			SH3RF2	BTBD2
			PCDHB6				VEGFC	ZKSCAN8			SHANK2	CALM2
			IRF2BPL				VWA7	ZNF623			SIPA1L1	CAMTA1
			EPB41L1				WDFY3	ZNF793			SLC29A3	CASK
			ELOA				WDR81	ABL2			SLC39A7	CCDC88A
			MGAT5B				XRCC1	AC026470.1			SLC41A3	CD2BP2
			CHSY1				XRCC6	ADCY7			SLC46A1	CDC42EP3
			HSP90B1				ZC3HAV1	ADPRHL1			SLC9A7	CDC42EP4
			PTPDC1				ZNF777	AIF1L			SPDEF	CHID1
			NCOR1				ZSCAN29	AKIRIN1			SRD5A3	CHP1
			RNF19A				ABCA7	AL139353.1			SRRT	CLMP
			SMARCA4				ABHD15	AL512785.2			SUPV3L1	CNNM2
			MAP4K5				ABHD16A	ALDH1B1			TBX20	COL4A1
			DNAAF5				ABR	ALKBH1			TERF2	COQ9
			SUPT6H				AC004151.1	ANKRD13A			TNRC6B	COTL1
			ZNF629				AC015688.4	AP001453.5			TOPBP1	COX8A
			CASZ1				AC080038.1	AP3M2			TRAM2	CPD
			USH1C				ADAM8	APPL2			TRIB3	CRTAP
			ZNF598				ADAMTS7	AREL1			TSKU	CRTC1
			LTBP2				ADRB1	ARHGAP31			TTC6	CS
			SND1				AFTPH	ARHGEF39			TUBB	CSNK1G1
			SLX4				AGFG2	ARL5B			WASF1	CYB5RL
			NFATC2				AKAP8	ARL8B			WDR26	CYBC1
			GAA				AKNA	ASB13			XPO7	CYP2S1
			SAFB2				AMPD3	ATP6V1G2-DDX39B			ZBTB21	CYTH3
			ZNFX1				ANKRD12	BAG3			ZCCHC14	DDIT4
			SEMA6C				ANKRD17	BBX			ZDHHC5	DDX6
			MTHFD1				ANKRD28	BCKDK			ZER1	DENND1B
			TRRAP				ARAF	BECN1			ZHX3	DMAC2L
			GTF2IRD1				ARF6	BEST2			ZNF106	DNAJC24
			ZSWIM4				ASH1L	BMP1			ZNF335	DNAJC3
			SHROOM3				ASMTL	BTN3A1			ZNF358	DNASE2
			DENND1A				ASPH	C12orf43			ZNF462	DNLZ
			PROB1				ATG4C	C16orf72			ZNFX1	DSC2
			PRR12				ATP10D	C1RL			ZSWIM8	DSTN
			INTS5				B3GNT10	C5orf22			ZZEF1	DTX3L
			PRKDC				BFAR	C5orf24			AAMP	EIF2AK2
			ATG2B				BNC1	CCDC82			ABL2	ELF4
			B4GALNT4				BRD3	CDCP1			AC080038.1	ELMO2
			SIPA1				C11orf24	CDK14			ACAD10	EMC10
			ITGAV				C19orf54	CDON			ACLY	ERLIN2
			PI4KA				C19orf57	CERS5			ADCY7	FAM53B
			ZMIZ1				C1QL1	CIITA			AKAP13	FAR1
			HIP1R				C2CD5	CLCN6			AKT1S1	FGF11
			TSHZ1				C7orf26	CLIP1			ALS2CL	FLT4
			CAPN15				CBLL1	CLPB			AMBRA1	FOSL2
			MICAL1				CCAR2	CLUAP1			AMOT	FOXP1
			HUWE1				CCP110	COL11A2			ANKS6	FOXRED2
			DIAPH2				CCT7	COL4A1			ARHGAP29	FYCO1
			PDE3B				CDCA7L	CORO7			ATF7IP	GALNT2
			BAG6				CELSR1	COTL1			ATP11C	GAST
			SIN3B				CHAF1A	COX10			ATXN7L3	GFOD1
			DAB2IP				CHD2	CPT1A			BABAM2	GGA2
			ATN1				CHRNB1	CRKL			BAG3	GJC1
			GLG1				CIAO2B	CTBP1			BATF2	GLS
			AP3D1				CLPTM1	CTR9			BTAF1	GNG12
			SMG1				CNOT4	CXCL8			BTF3	HAUS2
			JAG2				COCH	CYTH2			C16orf72	HIBADH
			TBC1D9B				COL12A1	DCUN1D4			CAV2	HIST1H2BG
			JMJD1C				CPSF1	DDX6			CCNK	HIST1H2BN
			AMBRA1				CREB3	DGKD			CCT4	HOXA11
			PASK				CSDE1	DNAJA3			CCT7	HP1BP3
			IRS2				CTIF	DNAJB12			CD99	HPCAL1
			PNPLA6				CYC1	DNAL4			CENPM	HSP90AA1
			EDC4				DCAF1	DNMT3A			CHPF2	ICAM1
			PKD1				DIP2A	DPP8			CHRAC1	IFNAR1
			ZZEF1				DIP2C	EDIL3			CHST12	IFNGR1
			GAPVD1				DIS3	EHD4			CIITA	IGFBP4
			BICRA				DNAJB5	EIF2AK2			CIZ1	IL17RA
			NHSL1				DNM2	EIF2B1			CKAP4	ING5
			PREX1				DTL	EIF2S1			CKAP5	IQSEC2
			SOGA1				EFNA1	EIF3J			CLMN	ITPKC
			CLTC				EHMT2	EIF4A1			COBLL1	JAKMIP3
			CUL7				EIF3F	EMP2			COL4A4	KCTD21
			VIRMA				EIF4G2	ERGIC2			COLEC12	KDM5A
			DOCK1				ELAVL1	ERH			COLGALT1	KIDINS220
			POLR2A				EMSY	ETNK1			CPNE3	KLHL24
			GTF3C1				EPS15	EXOC7			CSPG4	KLHL25
			CABIN1				ESYT2	FAF2			CYP27B1	KNL1
			KIAA0100				F2RL1	FAM110A			DCAF16	KNOP1
			ARID1A				FAM117B	FAM129B			DDX17	L1CAM
			PLCE1				FAM160B2	FAM192A			DHX8	LARP1
			CREBBP				FAM83D	FBXL8			DSG2	LAS1L
			BAHCC1				FKBP2	FCF1			DTL	LDOC1
			UTP20				FRAT1	FN3KRP			DYNC1LI2	LENG8
			AHNAK2				FXR2	FOXA1			E2F1	LIFR
			CELSR2				GAS2L3	FPGT			EDC4	LYRM2
			CHD7				GGNBP2	GABBR1			EEF2K	MAFK
			LAMA1				GON4L	GALM			EHMT2	MANEAL
			SZT2				GOT2	GDE1			EIF3B	MAP11
			UTRN				GTF2H4	GIGYF1			EIF4EBP1	MBOAT7
			LRP1				GTPBP3	GMPPA			EIF5B	MDM2
			SYNE2				HEATR5A	GNA11			ELK1	MISP
							HECTD4	GNE			EMC9	MMAB
							HELLS	GNG12			ENDOD1	MPI
							IGFLR1	GOLGA7			FAM160A2	MSMO1
							IRS1	GPATCH2L			FAT4	MTUS1
							ITGA5	GSTK1			FBXW5	MXRA7
							ITGA6	HBEGF			FHOD3	MYL9
							ITSN2	HDAC10			FITM2	NAA40
							JCAD	HOXA11			FOCAD	NACC2
							KANSL1	HOXB9			FOXA1	NEURL1B
							KAT6B	HRAS			FRMD6	NHLRC2
							KIF13A	IDI1			FTSJ3	NIPAL1
							KLHL42	IER5L			GAB2	NLE1
							KLHL5	IFNAR2			GBA	NOP14
							KRBA1	IGFBP3			GEMIN5	NOTCH2
							LAPTM4B	IL17RE			GFPT1	NUDT16
							LARP6	ILRUN			GPR39	NUP188
							LCN12	INKA2			GPSM1	NUP43
							LMAN1	ITPK1			GPSM2	OPA1
							LMO7	KANK2			GSDMD	PAK4
							LRBA	KANSL2			GTF3C5	PAPPA
							LRPPRC	KAT6A			HDHD3	PDE8A
							LRRC8C	KCNQ3			HELZ2	PEX2
							MAGED1	KCTD5			HIST1H2AG	PLEKHB2
							MAL2	KIAA0040			IARS	PLOD1
							MAP2K1	KIAA0319L			ICE1	POLR1A
							MAP3K1	KIAA0586			IGSF3	POU2F1
							MAP3K14	KLF13			ILF3	PPP1R3B
							MCFD2	KLHDC2			INPP4A	PRICKLE3
							MEF2A	KMT5B			IQCN	PRPF40A
							METTL1	LSM14B			JUNB	PRR11
							MGAT4B	LYRM4			KCTD12	PRUNE1
							MIA3	MAD2L1			KDELR1	PSG5
							MRPS2	MAP4K2			KDM4B	PTDSS1
							MTMR6	MARCH8			KIF18B	PTPN18
							MTX1	METTL2B			KLF16	PTPRE
							MUC1	MFSD12			KRT18	PTRH1
							MYO9A	MIER2			LAMA5	PWWP3A
							MYO9B	MMP17			LBR	RAB3B
							NEPRO	MMP24OS			LCOR	RAB7B
							NISCH	MOB3B			LMTK3	RAD51D
							NUP210	MRPL35			LTBP4	RALBP1
							NYAP1	MRPL49			MAGI1	RANBP3
							OBSCN	MXRA7			MAML1	REEP3
							ORMDL3	MYH14			MARK3	RER1
							OSGIN1	N4BP2L2			MAST4	RHOBTB3
							OTUD7B	N4BP3			MATR3	RNF149
							PAK2	NCBP1			MBD1	RNF166
							PCDHGB5	NCR3LG1			MDN1	ROCK2
							PCDHGC3	NGRN			ME1	RPF2
							PCNX1	NLN			MEF2A	RPL13A
							PDE9A	NLRC5			MICAL1	RPL35A
							PDHA1	NMT1			MIOS	SASH1
							PLOD3	NOP9			MTF2	SCAMP2
							PLP2	NR2F2			MTOR	SDR42E1
							PNMA1	NR5A2			MYBL2	SEC14L4
							PNPLA2	NRBP2			MYPN	SEL1L
							POLH	NTN4			NAA30	SEMA6B
							PPARGC1B	NUMA1			NCDN	SESN2
							PPP1R2B	NUMB			NFATC2IP	SKA2
							PPP2R3B	PAM			NLGN2	SLC25A3
							PPP5C	PATZ1			NLRC5	SLC2A4RG
							PRCP	PCBP2			NT5E	SLC2A6
							PRKCZ	PDP2			NUBP1	SLC38A1
							PRR14L	PDPK1			OGA	SLC9A8
							PSD4	PEAK1			PEF1	SMAD2
							PSMD1	PHB2			PEX11B	SNX27
							PTPDC1	PHETA1			PHKA2	SNX9
							RAB33B	PIAS3			PHRF1	SP6
							RAI1	PJA2			PIAS3	SPINT1
							RASAL2	PKD1			PIP5K1C	SPOP
							RBBP7	PLA2G15			PKP1	SPTB
							RBPMS	PLAC8L1			PLEKHG3	SQSTM1
							RELCH	PLCXD1			PLXNB2	SREBF2
							RIN2	PLEKHB2			PMEPA1	SRGAP1
							RNPEPL1	PLEKHG2			PRAME	STAMBP
							RPL3	PLK4			PRMT2	STARD4
							RPL32	POLR1B			PRR7	SUGP2
							RPS4X	POLR2G			PSIP1	SUMF2
							RUSC2	POLR3C			PSKH1	SUMO2
							SCMH1	POU2F1			RABL6	SYNE3
							SCN4A	PPP1R10			RAI14	SYVN1
							SCYL1	PPP1R16A			RASA3	TAF1C
							SH2D3A	PPP1R9A			RBM14	TFDP2
							SH3D19	PRXL2A			RBM42	THBD
							SIX4	QSOX2			RECQL5	TMBIM6
							SKIV2L	RAB10			RHBDD1	TMEM101
							SLBP	RAB4B-EGLN2			RIPOR1	TMEM185B
							SLC25A1	RAD54L2			RMND5B	TMEM201
							SLCO4A1	RAP2B			RPL32	TMEM59
							SMARCAD1	RASL10B			SAV1	TMEM63C
							SMC1A	RBFOX2			SCD5	TPCN2
							SMG6	RBM3			SCYL1	TPM3
							SMPD2	RCN3			SDC1	TRAPPC3
							SNAI1	REPIN1			SDK1	TRAPPC5
							SOBP	RFT1			SH2D5	TRIM68
							SPATC1L	RHBDD1			SHKBP1	TRIQK
							SUSD1	RHOB			SHTN1	TTYH3
							TAF1D	RIMS4			SIMC1	TUSC2
							TBC1D16	RNF24			SIN3A	UBASH3B
							TCP1	ROMO1			SIPA1	UBIAD1
							TCTN2	RPH3AL			SIX1	UGGT1
							TESK1	RPL23A			SLC25A28	UHMK1
							TFRC	RPL29			SLC25A44	USP7
							TIAM1	RTL8C			SLC30A3	VPS4A
							TLN2	RWDD2B			SLC36A1	VSIR
							TMEM129	SARS2			SLC44A1	WSCD1
							TMEM8B	SASH1			SLK	XRCC3
							TMUB2	SCAMP4			SNAPC4	YPEL2
							TNNC1	SDC4			SNRNP200	ZDHHC24
							TONSL	SEC14L4			SNTB1	ZMYND19
							TTC30B	SEMA4F			SNX33	ZNF468
							TTLL5	SFXN5			SP100	ZNF566
							TWNK	SGO1			SPIRE2	ZNF587
							UFD1	SH2D4A			ST3GAL2	ZNF621
							URB2	SH3GL1			STAG2	ZNF629
							USO1	SH3PXD2B			STAT5B	ZNF689
							USP32	SH3RF1			STAU1	ZNF740
							VPS9D1	SLC38A10			STIP1	ZNF813
							WDR1	SLC38A2			STK16	ZNRF3
							WDR44	SLC45A4			STT3A	ZSCAN22
							WDR82	SLFN13			SUSD1
							WHRN	SMYD4			SUSD2
							XPR1	SNTA1			SYNCRIP
							XYLT2	SNX27			SYNJ2
							ZC3H7B	SNX8			SYPL1
							ZNF335	SORT1			TCERG1
							ZNF512B	SPATA2L			TDP1
							ZNF532	SRGAP1			TEP1
							ZNF618	SRSF10			TESK2
							ZP3	STX5			TIGD6
								TADA2B			TIMELESS
								TARDBP			TMEM131
								TBKBP1			TMEM131L
								TFDP2			TNK1
								TGFBR2			TPI1
								THRA			TRIM56
								TJP3			TUBGCP5
								TLNRD1			TUFM
								TMEM173			TXN
								TMEM179B			TXNDC5
								TMEM184A			UBAP1
								TMEM185B			UBE2T
								TMEM203			UBN1
								TMEM30A			UBTD2
								TMEM65			USP19
								TNFRSF1B			USP21
								TOMM70			VASN
								TRIM56			VCPIP1
								TUBGCP4			VIRMA
								TUFM			WDFY3
								TUFT1			WDR1
								TUSC2			WDR73
								TXLNA			WNT3
								UBAP2			ZBED6
								UBE2R2			ZBTB7A
								UMAD1			ZBTB7B
								URM1			ZC3H3
								USP31			ZMYM2
								USP49			ZNF205
								VEGFA			ZNF207
								VPS53			ZNF282
								WSCD1			ZNF385C
								YARS			ZNF526
								YBX3			ZNF687
								ZADH2
								ZBTB44
								ZNF593
								ZNFX1
								ZWINT

## Sheet: snc886-3p_candidate_targets
	snc886-3p candidate target genes
	N°	Gene ID (253 genes)	Gene ID (106 genes)
	1	HOXA3	HOXA3
	2	ST7	ST7
	3	SPCS1	SPCS1
	4	KDELR2	KDELR2
	5	EDEM2	EDEM2
	6	NAGLU	NAGLU
	7	GPR108	GPR108
	8	CUX1	CUX1
	9	WBP2	WBP2
	10	SCAMP4	SCAMP4
	11	PHLDA2	PHLDA2
	12	SLC3A2	SLC3A2
	13	SFN	SFN
	14	WDR70	WDR70
	15	TRIM8	TRIM8
	16	C1orf56	C1orf56
	17	OCEL1	OCEL1
	18	DNAJC30	DNAJC30
	19	NDUFS8	NDUFS8
	20	FAM3A	FAM3A
	21	ALKBH4	ALKBH4
	22	TADA3	TADA3
	23	BRI3	BRI3
	24	TM7SF2	TM7SF2
	25	COASY	COASY
	26	PWWP2B	PWWP2B
	27	IDUA	IDUA
	28	SYMPK	SYMPK
	29	LONP1	LONP1
	30	BTBD2	BTBD2
	31	MED16	MED16
	32	EPN1	EPN1
	33	TPRN	TPRN
	34	RAB40C	RAB40C
	35	RPL28	RPL28
	36	NCLN	NCLN
	37	MRPS12	MRPS12
	38	MRPS34	MRPS34
	39	SAC3D1	SAC3D1
	40	SRM	SRM
	41	NOC2L	NOC2L
	42	SLC25A22	SLC25A22
	43	PRR7	PRR7
	44	SLC27A4	SLC27A4
	45	CSK	CSK
	46	KLF16	KLF16
	47	LEMD2	LEMD2
	48	EMD	EMD
	49	DDA1	DDA1
	50	SCAP	SCAP
	51	TIGD5	TIGD5
	52	GRINA	GRINA
	53	MXD4	MXD4
	54	MOGS	MOGS
	55	GRAMD1A	GRAMD1A
	56	SLC25A6	SLC25A6
	57	SOX12	SOX12
	58	CDR2L	CDR2L
	59	SLC43A2	SLC43A2
	60	PRKD2	PRKD2
	61	TNIP1	TNIP1
	62	TAPBP	TAPBP
	63	RFX1	RFX1
	64	ZDHHC8	ZDHHC8
	65	REXO1	REXO1
	66	TJAP1	TJAP1
	67	POLM	POLM
	68	FAM193B	FAM193B
	69	SH2B1	SH2B1
	70	LRFN4	LRFN4
	71	ABHD8	ABHD8
	72	NEAT1	NEAT1
	73	EXOC7	EXOC7
	74	SLC4A2	SLC4A2
	75	CIZ1	CIZ1
	76	FBXL19	FBXL19
	77	DOT1L	DOT1L
	78	LMNB2	LMNB2
	79	TCF3	TCF3
	80	CHERP	CHERP
	81	RBM14	RBM14
	82	MCM7	MCM7
	83	TROAP	TROAP
	84	KIF18B	KIF18B
	85	PLK1	PLK1
	86	TIMELESS	TIMELESS
	87	UAP1L1	UAP1L1
	88	LETM1	LETM1
	89	TRAF7	TRAF7
	90	TTLL12	TTLL12
	91	IRAK1	IRAK1
	92	NOP14	NOP14
	93	AGPAT3	AGPAT3
	94	PABPC4	PABPC4
	95	DBNDD1	DBNDD1
	96	ATP6V0E2	ATP6V0E2
	97	REPIN1	REPIN1
	98	CBX4	CBX4
	99	RUSC1	RUSC1
	100	UBA1	UBA1
	101	MANEAL	MANEAL
	102	HDLBP	HDLBP
	103	SEC16A	SEC16A
	104	LRRC59	LRRC59
	105	MMACHC	MMACHC
	106	YTHDF1	YTHDF1
	107	MAP2K3
	108	AMPD2
	109	EHD1
	110	TEAD4
	111	IER2
	112	JUND
	113	KIF13B
	114	IFNAR1
	115	KIAA1549
	116	LRP5
	117	FAM171A1
	118	NDRG1
	119	SRGAP1
	120	PXN
	121	AHRR
	122	TRIM25
	123	TBC1D14
	124	IQCE
	125	DENND4B
	126	SBF1
	127	MLLT6
	128	ZFP41
	129	PLEC
	130	SRMS
	131	SLC35B4
	132	CAMTA2
	133	MEGF8
	134	ELFN2
	135	GNA12
	136	ARID3A
	137	CLSTN1
	138	HIST2H2BE
	139	FURIN
	140	DNM2
	141	TNKS1BP1
	142	MKNK2
	143	BAHD1
	144	RAB11FIP5
	145	ERBB2
	146	RAF1
	147	DVL3
	148	CCNK
	149	LRRC8A
	150	MNT
	151	HCFC1
	152	TNRC18
	153	CCDC120
	154	NUMA1
	155	ZBTB7A
	156	ZBED4
	157	PHF12
	158	FAF2
	159	PHF2
	160	MAML1
	161	TAF4
	162	TMTC2
	163	TRRAP
	164	ZKSCAN1
	165	ATG2B
	166	RFX7
	167	ARID4B
	168	ARNT
	169	PAK2
	170	DCAF10
	171	FAM120A
	172	HOMER1
	173	PHACTR4
	174	HIPK2
	175	SF3B3
	176	ZCCHC14
	177	CMIP
	178	ZC3H18
	179	SKI
	180	LDB1
	181	BCL9L
	182	ABL1
	183	BRD4
	184	MYH9
	185	ZNFX1
	186	TNFAIP1
	187	PARD3
	188	CBX6
	189	SCAPER
	190	NCOR1
	191	NFIC
	192	PI4KA
	193	PEX26
	194	IL17RA
	195	PTPRF
	196	CDC42BPB
	197	DAG1
	198	SQLE
	199	SREBF2
	200	ATP6V0A2
	201	WDR76
	202	ERF
	203	BCL3
	204	MIDN
	205	SBNO2
	206	RNF19B
	207	FOSL2
	208	MCL1
	209	HMOX1
	210	NLRC5
	211	FCHO1
	212	TGM2
	213	ALKBH5
	214	LDOC1
	215	PITX1
	216	SEMA4B
	217	ECE1
	218	HHAT
	219	DAZAP2
	220	TRIP10
	221	ZYX
	222	IGFBP4
	223	CEBPB
	224	LMNA
	225	GPC1
	226	PDK2
	227	CD81
	228	PITPNM1
	229	CAPN1
	230	FAM83A
	231	ADCY3
	232	MMP14
	233	MARVELD1
	234	FLNA
	235	LTBP4
	236	MPRIP
	237	ST3GAL2
	238	SHANK3
	239	PIP5K1C
	240	RPTOR
	241	MAP4
	242	ID1
	243	PLLP
	244	FAM167A
	245	DLG4
	246	ABR
	247	ZBTB4
	248	IRS1
	249	KLHL29
	250	TPBG
	251	CCDC88A
	252	ZFP36L1
	253	VEGFC
